# Supplementary material for: Assessment of metabolomic variations among individuals returning to plain areas after exposure to high altitudes: a metabolomic analysis of human plasma samples with high-altitude de-acclimatization syndrome
Source: Front Mol Biosci. 2024 Jun 19;11:1375360. doi: 10.3389/fmolb.2024.1375360 (PMC11220191; doi:10.3389/fmolb.2024.1375360)
Supplement: Supplementary file 5 [file Table1.XLSX]

## Sheet: Table info
Table S1. Phenotype Data of Different Group
Table S2. The normalized abundance of metabolites identified in each sample.
Table S3. The model performance of OPLS-DA in each comparison.
Table S4. The results of k-means clustering.
Table S5. The metabolites with differential abundance between R3 and r3.

## Sheet: Table S1
Clinical Charactertistics	Phenotype of Different Group
	P	H	R3	r3	P value
AGE (yr)	25.5±3.5	22.9±3.2	23.3±2.9	23.6±2.7	0.35
BMI (kg/m2)	21.1±1.0	21.2±1.2	21.1±1.3	22.0±2.4	0.61
HR (bpm)	77.8±8.9	106.5±6.9	56.1±8.8	54.1±9.2	＜0.0001
SaO2 (%)	98.5±0.5	83.0±2.6	95.3±1.4	94.8±0.7	＜0.0001
RBC (10^12/L)	5.4±0.3	7.0±1.1	5.3±0.4	5.3±0.4	＜0.0001
HGB (g/L)	163.0±10.7	201.4±12.0	165.6±11.0	162.1±10.4	＜0.0001
HCT (%)	48.9±2.9	59.4±1.8	48.8±3.4	47.6±3.1	＜0.0001
BUN (mmol/L)	5.3±1.4	6.8±0.9	4.5±0.8	4.3±1.0	0.003
CREA (umol/L)	79.0±5.5	78.3±11.7	68.6±13.9	64.1±15.9	0.064
UA (umol/L)	434.1±74.2	422.2±84.1	466.8±102.6	460.9±73.3	0.7
TP (g/L)	73.1±3.0	82.0±1.5	68.6±3.4	69.4±3.9	＜0.0001
ALB (g/L)	48.1±2.1	52.1±1.8	44.2±1.7	45.5±2.4	＜0.0001
GLB (g/L)	25.1±1.5	29.9±1.9	24.4±2.7	23.9±2.7	＜0.0001
TBIL (umol/L)	16.2±5.4	24.2±7.1	18.7±8.6	19.5±4.9	0.17
IBIL (umol/L)	11.2±4.2	19.3±4.8	14.0±6.1	14.6±3.7	0.027
ALT (U/L)	21.1±11.1	16.0±5.9	19.2±16.0	20.0±9.8	0.85
AST (U/L)	19.0±4.7	27.1±5.1	20.0±5.3	21.4±3.6	0.015
SCORE	-	-	15.6±3.0	2.6±1.1	＜0.0001

## Sheet: Table S2
Metabolites	Compound ID	Formula	m/z	Retention time (min)	Ion mode	Adducts	Mass Error (ppm)	Score	Fragmentation Score	level	Super Class	Class	Sub Class	P_1	P_2	P_3	P_4	P_5	P_6	P_7	P_8	H_1	H_2	H_3	H_4	H_5	H_6	H_7	H_8	R3_1	R3_2	R3_3	R3_4	R3_5	R3_6	R3_7	R3_8	r3_1	r3_2	r3_3	r3_4	r3_5	r3_6	r3_7	r3_8	QC1	QC2	QC3	QC4
2,4-Dihydroxybutyric acid	HMDB0000360	C4H8O4	103.039	0.00225	pos	M+H-H2O	1.70694	38.6	0	*	Organic acids and derivatives	Hydroxy acids and derivatives	Short-chain hydroxy acids and derivatives	0.281029	0.357761	0.432697	-0.31709	-0.146607	-0.254556	-0.355993	0.236162	0.374358	0.3211	0.14535	-0.301662	-0.513157	-0.321762	0.048377	0.434363	0.486843	0.448657	-0.24388	-0.0735127	-0.355954	-0.380316	-0.185759	0.354638	0.231833	0.352663	-0.165133	-0.0891221	-0.275646	0.0132474	-0.133366	0.455509	-0.264898	-0.242963	-0.234207	-0.119005
(E)-4,8-Dimethyl-1,3,7-nonatriene	HMDB0035792	C11H18	151.148	0.00225	pos	M+H	-1.4455	37.4	0	*	Lipids and lipid-like molecules	Prenol lipids	Monoterpenoids	0.153371	0.115801	-0.0170479	-0.0621929	-0.152365	-0.348673	0.143025	0.340636	0.0528934	-0.0933149	-0.0619051	-0.192125	-0.234578	-0.0236721	0.119793	0.0840841	-0.586937	0.218469	-0.0692534	-0.0397464	-0.322072	-0.227657	-0.082054	0.413063	0.147735	0.0578913	0.0750365	-0.106306	0.382968	0.0150875	0.380209	0.198889	0.228563	0.0071453	-0.376449	-0.13831
Ethyl 3-oxohexanoate	HMDB0031307	C8H14O3	159.101	0.00225	pos	M+H	-2.11932	37.7	0	*	Organic acids and derivatives	Keto acids and derivatives	Beta-keto acids and derivatives	0.095468	0.21334	-0.473913	-0.136903	0.133612	-0.0909618	-0.178188	0.377366	0.227812	-0.251062	0.0719883	-0.433513	-0.622634	0.0246083	-0.247185	0.297602	0.0218443	0.126184	0.344002	0.0101584	-0.400548	0.00521749	0.0612881	0.289873	0.342612	0.0891916	-0.0308189	-0.0159922	0.180221	0.20023	-0.0807606	0.133911	0.144238	-0.281792	-0.337699	0.1912
Methyl 4-phenylbutanoate	HMDB0036385	C11H14O2	179.106	0.00225	pos	M+H	-1.85275	37.2	0	*	Lipids and lipid-like molecules	Fatty Acyls	Fatty acid esters	-0.0749248	0.377624	-0.254217	-0.406871	0.10847	-0.374301	-0.17391	0.479735	-0.051966	-0.0834182	-0.204888	0.100858	0.222239	-0.200832	0.20721	-0.0248268	0.154101	-0.0402662	0.371363	-0.225614	-0.366549	0.130582	0.118266	0.142366	0.105401	-0.113506	0.110522	-0.46449	-0.474802	0.314566	0.2307	0.525198	0.284467	-0.410836	-0.145724	0.10827
Benzaldehyde glyceryl acetal	HMDB0032174	C10H12O3	181.086	0.00225	pos	M+H	-1.61844	37.4	0	*	Organoheterocyclic compounds	Dioxanes	1,3-dioxanes	0.117758	0.105156	0.113501	-0.500509	-0.111152	-0.223567	-0.234317	0.27902	0.0700294	0.189995	0.110885	-0.276573	-0.216544	-0.0293315	0.1167	0.373192	0.137367	0.0919527	-0.00750404	-0.240627	-0.0832616	0.112935	0.0259064	0.276224	0.179215	0.260764	-0.236877	-0.07364	-0.407253	-0.0978494	0.257105	0.499491	-0.0337292	-0.392383	0.0497182	-0.201798
(±)-Citronellyl acetate	HMDB0034160	C12H22O2	181.158	0.00225	pos	M+H-H2O	-1.75636	37	0	*	Lipids and lipid-like molecules	Fatty Acyls	Fatty alcohol esters	0.488788	-0.0420806	-0.0659877	-0.502393	-0.111421	-0.262849	-0.358487	-0.105944	-0.205168	-0.093536	0.129816	-0.0791539	-0.323152	-0.0599497	0.120655	0.268721	-0.143659	0.0585447	0.170543	-0.234691	-0.0994768	-0.336274	-0.257471	0.444797	0.497607	0.0652938	0.0868726	0.178397	0.304916	0.24403	0.171342	0.206442	0.151702	-0.144293	-0.045588	-0.116893
Hexyl hexanoate	HMDB0033619	C12H24O2	183.174	0.00225	pos	M+H-H2O	-1.34451	37.1	0	*	Lipids and lipid-like molecules	Fatty Acyls	Fatty acid esters	0.149637	0.134893	0.188148	-0.0828462	-0.388124	-0.343387	-0.214978	0.397217	0.183914	0.220161	-0.0369221	-0.13526	-0.313841	-0.193132	0.263819	0.343043	0.306702	0.40664	0.0620031	-0.150036	-0.484146	-0.0731271	-0.122754	0.2524	0.0752145	0.270658	0.0460362	-0.157576	-0.000795158	-0.172876	-0.178318	0.515854	-0.135757	-0.267557	-0.134323	-0.230588
Acetaldehyde diisoamyl acetal	HMDB0032153	C12H26O2	185.19	0.00225	pos	M+H-H2O	-1.34434	37.1	0	*	Organic oxygen compounds	Organooxygen compounds	Ethers	0.220473	0.0682589	0.251925	-0.348116	-0.287259	-0.512902	-0.326655	0.350779	0.425736	0.18457	-0.0564648	0.22394	-0.376221	-0.315082	0.108923	0.487098	0.0676478	0.259665	-0.0552092	-0.196182	-0.381251	-0.0499148	-0.145626	0.100654	0.246003	0.291579	0.0216034	-0.0585908	-0.185885	-0.107356	0.0504979	0.412454	-0.121306	-0.195425	0.0414834	-0.093846
3,4-Dihydroxymandelaldehyde	HMDB0006242	C8H8O4	186.076	0.00225	pos	M+NH4	-1.38195	37.8	0	**	Benzenoids	Benzene and substituted derivatives	Phenylacetaldehydes	0.132469	0.0928925	0.00947421	-0.194619	0.121172	0.227927	-0.0213478	-0.045387	0.0458425	-0.0199257	-0.200445	-0.0776987	0.0815852	0.17179	-0.183181	0.0835526	0.299555	0.322125	-0.581697	0.249365	-0.0944044	-0.201026	-0.127055	0.418303	-0.375003	-0.0678061	0.022913	0.327454	0.0153086	0.125138	-0.144808	0.128648	0.149523	-0.237017	-0.19739	-0.256229
N-Acetyl-L-glutamic acid	HMDB0001138	C7H11NO5	190.071	0.00225	pos	M+H	0.222971	38.5	0	**	Organic acids and derivatives	Carboxylic acids and derivatives	Amino acids, peptides, and analogues	0.251608	0.0705148	0.125872	-0.0663149	0.156032	-0.0249959	-0.13645	0.124365	-0.0293317	-0.137076	0.0294743	0.000113873	-0.145538	-0.0612929	-0.0583772	0.0271633	-0.261186	-0.214789	0.286303	-0.0674216	0.00874831	-0.713697	-0.127318	0.281075	0.223088	0.178871	0.0121834	0.126087	0.0297342	-0.170212	0.178424	0.0196696	0.170169	-0.124829	0.0201104	0.0192252
Octyl 3-methylbutanoate	HMDB0034140	C13H26O2	197.19	0.00225	pos	M+H-H2O	-1.61224	36.9	0	*	Lipids and lipid-like molecules	Fatty Acyls	Fatty alcohol esters	0.0967387	0.354307	-0.0155801	-0.0304586	-0.00581346	-0.532865	-0.0123797	0.18678	0.224367	0.0598909	0.142017	0.289305	-0.180795	-0.144028	-0.0523314	0.256733	0.193108	-0.246672	0.107449	-0.260214	-0.208928	0.329593	-0.278097	0.366664	-0.0377027	0.0357543	-0.0010158	-0.0233741	-0.19105	0.0307843	-0.633336	0.294962	0.355849	-0.149611	-0.413881	0.0938339
(1'R)-Nepetalic acid	HMDB0036117	C10H16O3	202.143	0.00225	pos	M+NH4	-2.8871	37.1	0	*	Lipids and lipid-like molecules	Prenol lipids	Monoterpenoids	0.234947	-0.66169	0.334458	0.248798	0.241136	0.227934	-0.661448	0.298439	0.250936	-0.664177	0.25613	0.278688	0.230465	0.260112	-0.665542	-0.663632	-0.662369	0.268505	0.231782	0.250079	0.246981	-0.663273	0.244821	-0.664635	0.286456	0.245825	-0.661762	0.258228	0.289607	-0.663829	0.2388	0.243969	0.238237	0.262769	0.226745	0.23751
lipoamide	HMDB0000962	C8H15NOS2	206.066	0.00225	pos	M+H	-1.8674	36	0	*	Organoheterocyclic compounds	Dithiolanes	Lipoamides	0.431523	0.34584	-0.00108745	-0.441068	0.23113	-0.250753	-0.0471504	0.404265	0.00184445	-0.425556	-0.102813	-0.251339	-0.135042	-0.105339	-0.00814417	0.13198	-0.175726	-0.441388	0.256668	-0.282375	0.0767292	-0.123637	-0.0654218	0.229012	0.0138274	0.0223914	-0.0860958	-0.0816058	0.233542	0.20941	0.538264	0.317549	0.247855	-0.180909	-0.0246416	-0.461736
alpha-Terpineol butanoate	HMDB0032053	C14H24O2	207.174	0.00225	pos	M+H-H2O, M+H	-1.62028	37.2	0	*	Lipids and lipid-like molecules	Prenol lipids	Monoterpenoids	0.150523	0.240592	-0.0556546	-0.386525	-0.123888	-0.420479	-0.0808655	0.462082	-0.152255	-0.115041	-0.156743	-0.287945	-0.25979	-0.356468	0.0819273	0.436784	-0.12115	0.137927	0.0273834	-0.118256	-0.129137	0.207942	0.212275	0.503347	0.283235	0.197884	0.235479	-0.342143	-0.16347	0.18099	-0.0519198	0.512674	-0.0539786	-0.487326	-0.0172193	0.00920899
3-Pentadecenal	HMDB0040377	C15H28O	225.221	0.00225	pos	M+H	-2.03384	36.5	0	*	Lipids and lipid-like molecules	Fatty Acyls	Fatty aldehydes	0.218386	0.144796	0.430809	-0.358575	-0.277984	-0.1695	-0.113344	0.292876	0.151487	-0.165665	0.00878152	-0.0485276	-0.191721	-0.0181223	0.127186	0.294366	0.252935	0.366257	0.276422	-0.485047	0.0449214	-0.408087	0.057078	0.495295	0.314885	0.328871	-0.0947131	-0.383416	-0.450311	-0.341531	0.0795701	0.514953	-0.235582	-0.345472	-0.306697	-0.00558181
Tsuzuic acid	HMDB0005051	C14H26O2	227.2	0.00225	pos	M+H	-2.15565	36.6	0	*	Lipids and lipid-like molecules	Fatty Acyls	Fatty acids and conjugates	0.0675616	-0.111942	-0.0180829	-0.287407	-0.498367	-0.280286	-0.0627629	0.223819	0.160066	0.160464	-0.240969	-0.123302	-0.0846246	-0.162696	0.295101	0.266302	-0.0557754	0.0633597	-0.00506507	-0.182598	-0.122926	0.135145	-0.0879662	0.501633	0.108791	0.215129	0.236359	-0.125226	-0.042122	0.162567	-0.170642	0.431167	0.0505568	-0.257425	-0.092062	-0.0657719
Butyl undecylenate	HMDB0036426	C15H28O2	241.216	0.00225	pos	M+H	-2.46711	37.7	0	*	Lipids and lipid-like molecules	Fatty Acyls	Fatty acid esters	0.264456	0.0650228	-0.169126	-0.244576	0.209346	-0.524744	0.183576	0.475256	0.0700199	0.0824722	-0.180288	-0.242585	0.165562	-0.392984	-0.259667	0.0384475	-0.0311138	-0.00542715	0.0999292	-0.393397	-0.144199	-0.108365	-0.197674	0.274647	0.284703	-0.0281655	-0.251097	-0.00989474	0.115444	0.293392	0.302416	0.35459	0.232335	0.0660341	-0.17236	-0.221985
Lubiminol	HMDB0029604	C15H26O3	277.179	0.00225	pos	M+H-H2O, M+Na	-1.98941	37.3	0	*	Lipids and lipid-like molecules	Prenol lipids	Sesquiterpenoids	0.310648	0.332469	0.205273	-0.359025	-0.357762	-0.34139	-0.223626	0.252537	0.311254	0.0377841	0.109452	0.000760193	-0.247027	-0.259584	0.228785	0.0647862	0.023247	0.182654	-0.00644387	-0.470477	-0.374132	0.0752089	-0.243238	0.310546	0.040724	0.505998	0.0394021	-0.437787	-0.205414	0.145442	0.147106	0.529523	-0.175321	-0.206177	0.145729	-0.0919224
trans-9-palmitoleic acid	HMDB0012328	C16H30O2	255.231	0.00225	pos	M+H	-2.09277	37.3	0	**	Lipids and lipid-like molecules	Fatty Acyls	Fatty Acids and Conjugates	-0.0682561	-0.257907	-0.0267258	-0.518724	-0.0999723	-0.102527	-0.305627	0.105988	-0.137198	0.110114	0.0465958	-0.207198	0.0220917	-0.203446	0.230446	0.0469589	-0.0909691	0.0661302	0.028809	-0.175173	-0.0180528	0.155045	0.00738946	0.481276	0.11436	0.0925764	0.0797345	-0.168966	0.168427	0.148114	-0.0429478	0.409066	0.197226	-0.221978	0.0799362	0.0553846
(S)-10,16-Dihydroxyhexadecanoic acid	HMDB0037798	C16H32O4	271.226	0.00225	pos	M+H-H2O	-2.15476	36.9	0	*	Lipids and lipid-like molecules	Fatty Acyls	Fatty acids and conjugates	0.50552	0.211248	-0.42642	-0.287438	0.147613	-0.49448	-0.328812	0.394674	-0.184313	0.194168	-0.264698	-0.100188	0.0603529	0.0259596	-0.0152256	-0.485776	-0.0965297	-0.362264	0.365517	-0.229875	0.129183	-0.00960069	-0.0840915	0.204087	0.227911	-0.193788	0.129109	0.269166	0.210265	0.446086	0.0738523	0.446179	0.233858	-0.0652921	-0.387608	-0.258349
Vaccenic acid	HMDB0003231	C18H34O2	283.263	0.00225	pos	M+H	-2.09592	37	0	*	Lipids and lipid-like molecules	Fatty Acyls	Fatty acids and conjugates	0.0708342	0.0240257	0.057507	-0.182922	-0.0791212	-0.410451	-0.2242	0.0160247	-0.113979	0.192103	-0.0482778	-0.120257	-0.0789635	-0.240933	-0.0297119	-0.0354337	0.242629	0.27183	0.336428	-0.0146396	0.105004	0.216457	-0.0360229	0.589549	0.0918492	0.190164	-0.149885	-0.140518	-0.140139	-0.00519168	-0.137209	0.328886	0.0268542	-0.365592	-0.129815	-0.0768848
2-Hexylidenecyclopentanone	HMDB0031728	C11H18O	149.132	0.0202667	pos	M+H-H2O	-1.18211	37.4	0	*	Organic oxygen compounds	Organooxygen compounds	Carbonyl compounds	0.0387783	0.114162	0.128589	-0.346453	-0.1639	-0.297056	-0.505602	0.282883	-0.0327512	-0.0117097	0.0985456	-0.0223637	-0.0295496	-0.117805	0.112839	0.297213	0.0438967	0.0837326	-0.0463228	-0.179422	-0.388208	-0.0292238	-0.155895	0.494398	0.279721	0.3759	0.186535	-0.075745	-0.220885	0.0150237	0.113192	0.432351	-0.0107205	-0.118195	-0.0941428	-0.25181
Ethyl 3-cyclohexylpropionate	HMDB0031406	C11H20O2	167.143	0.0202667	pos	M+H-H2O	-1.56308	37.8	0	*	Lipids and lipid-like molecules	Fatty Acyls	Fatty acid esters	0.420625	0.149908	-0.0941545	-0.500914	0.272162	-0.220307	-0.270539	0.287156	0.103937	0.0058259	-0.0276735	-0.116587	-0.266599	-0.219802	-0.204157	0.301236	-0.24574	0.161801	0.200594	-0.161965	-0.156417	-0.0937286	-0.211377	0.499086	0.338293	-0.384295	0.0151261	0.235427	0.0251881	0.210984	0.205776	0.22636	0.00353626	-0.229432	0.0835696	-0.342901
trans-3-Octenedioic acid	HMDB0013312	C8H12O4	173.081	0.0202667	pos	M+H	-1.45288	37.6	0	*	Lipids and lipid-like molecules	Fatty Acyls	Fatty acids and conjugates	-0.181239	0.0916291	0.000589502	-0.178721	0.0948796	-0.296169	-0.215938	0.352189	-0.317025	-0.252768	0.0090279	0.0242148	-0.123106	-0.035492	-0.269787	-0.414919	0.198605	-0.052381	0.250581	-0.555261	-0.459178	0.299113	-0.0788795	0.220848	0.248361	0.145616	0.134696	0.0393119	0.444739	0.414974	-0.0072664	0.422893	0.0452127	0.00748219	0.022895	-0.0297274
3-[[5-Methyl-2-(1-methylethyl)cyclohexyl]oxy]-1,2-propanediol	HMDB0036133	C13H26O3	213.184	0.0202667	pos	M+H-H2O	-1.7987	36.8	0	*	Lipids and lipid-like molecules	Prenol lipids	Monoterpenoids	-0.0216857	0.0870662	0.0229312	-0.540177	-0.429132	-0.535536	-0.0299013	0.191031	0.0128804	0.0785135	-0.0892805	0.117038	-0.035969	-0.194321	0.116173	0.45611	-0.00198145	0.271269	-0.055454	-0.378167	-0.0727755	0.274813	0.181283	0.208027	0.0552863	0.302018	0.318255	-0.305337	-0.207183	-0.0277439	-0.0579537	0.459823	-0.0441293	-0.146836	0.112784	-0.0917406
3-Hydroxypicolinic acid	HMDB0013188	C6H5NO3	140.034	0.0364333	pos	M+H	-1.46228	38.2	0	*	Organoheterocyclic compounds	Pyridines and derivatives	Pyridinecarboxylic acids and derivatives	0.428589	-0.145651	-0.114857	-0.308815	0.0399971	-0.117369	-0.325103	0.511165	0.00312328	0.217993	-0.224051	-0.0330099	-0.0214144	-0.00256212	-0.0549725	-0.268694	-0.0106119	0.0726173	0.255804	0.0155262	-0.434063	0.113091	0.0815547	0.18062	0.223222	0.308883	-0.0664949	0.12738	0.352814	0.0306019	0.0262437	0.241175	0.0560099	-0.442528	-0.488835	-0.227378
p-Menthan-2-one	HMDB0035272	C10H18O	172.169	0.0364333	pos	M+NH4	-2.44082	37.3	0	*	Lipids and lipid-like molecules	Prenol lipids	Monoterpenoids	0.0473487	0.222267	-0.0684046	-0.15696	0.0105929	-0.282759	0.106948	0.376864	-0.244084	-0.440606	-0.144699	0.0338357	-0.297056	-0.144002	0.160888	-0.226218	-0.209924	0.0640843	0.257413	-0.0825846	-0.203652	-0.150634	-0.000808808	0.559394	0.180364	-0.197783	0.0985503	0.0221319	0.130658	0.491925	0.176458	0.182463	0.0592813	-0.0738712	-0.0977062	-0.159715
Phosphoguanidinoacetate	HMDB0003705	C3H8N3O5P	242.019	0.0401667	neg	M+FA-H	4.84415	37.8	0	**	Organic acids and derivatives	Carboxylic acids and derivatives	Amino acids, peptides, and analogues	0.407864	0.288036	0.170078	-0.190643	-0.115896	0.345832	-0.449003	0.32025	0.274993	0.275993	0.295027	-0.286808	-0.425753	-0.358727	-0.476848	-0.440188	0.523152	0.314083	0.189642	-0.0629269	0.123903	-0.155784	-0.182637	-0.315274	0.240263	0.0821962	0.348672	-0.0314399	0.303193	-0.027582	-0.361392	0.0102308	-0.14795	0.12462	-0.211977	-0.397198
Isovaleric acid	HMDB0000718	C5H10O2	103.076	0.100917	pos	M+H	2.24043	38.3	0	**	Lipids and lipid-like molecules	Fatty Acyls	Fatty acids and conjugates	0.270509	0.328919	0.2294	-0.245166	-0.508072	-0.27653	-0.0601044	0.319783	0.381124	0.267541	0.181247	-0.0662878	-0.438283	-0.143568	0.129426	0.421839	0.267262	0.412624	-0.049241	-0.0920089	-0.286904	-0.422021	-0.0609579	0.317215	0.16705	0.0857326	-0.00835402	-0.30602	-0.271213	-0.417676	0.0432967	0.491928	-0.115592	-0.20743	-0.0909325	-0.248535
2,3-Dihydrobenzofuran	HMDB0013815	C8H8O	121.065	0.133433	pos	M+H	0.312064	38.4	0	***	Organoheterocyclic compounds	Coumarans	Unclassified	0.180694	0.0610027	0.273648	-0.357811	-0.325497	-0.328954	-0.344318	0.42896	0.168437	0.212749	0.179774	-0.0845371	-0.382812	-0.385565	0.167545	0.435267	0.268596	0.307519	-0.0669302	-0.167445	-0.333217	-0.266135	-0.143562	0.461794	0.374638	0.265144	0.106349	-0.233542	-0.175856	-0.199034	-0.0800169	0.614435	-0.167664	-0.266202	-0.145487	-0.0519658
Ethyl isovalerate	HMDB0030028	C7H14O2	131.107	0.133433	pos	M+H	-0.63212	38.3	0	*	Lipids and lipid-like molecules	Fatty Acyls	Fatty acid esters	0.303148	0.236584	0.238237	-0.349642	-0.158875	-0.166126	-0.135785	0.0226739	0.272588	0.113017	0.111775	0.0423018	-0.193075	-0.0684017	0.0633526	0.273899	0.0236457	0.259086	0.10151	0.025402	-0.376948	-0.0364198	0.0696951	0.380182	0.194289	0.114002	0.146248	-0.565239	-0.341369	0.153826	-0.273964	0.434761	-0.172919	-0.120471	-0.321469	-0.29952
xi-2-Ethylheptanoic acid	HMDB0030331	C9H18O2	141.127	0.133433	pos	M+H-H2O	-1.19956	38.8	0	*	Lipids and lipid-like molecules	Fatty Acyls	Fatty acids and conjugates	0.15899	0.126376	0.182301	-0.260683	-0.196231	-0.339258	-0.261876	0.3743	0.199512	0.0635291	0.0641799	-0.0635231	-0.228944	-0.342588	0.162269	0.340532	0.115587	0.212926	0.0639424	-0.207472	-0.471744	-0.286042	-0.0588195	0.416885	0.173293	0.244414	0.0143287	0.0308905	-0.0699709	-0.0183309	0.134954	0.528256	-0.201423	-0.19887	-0.1532	-0.24849
delta-Amorphene	HMDB0030644	C15H24	205.195	0.133433	pos	M+H	-1.67751	37.4	0	*	Lipids and lipid-like molecules	Prenol lipids	Sesquiterpenoids	0.205559	0.291897	0.324545	-0.308711	-0.327945	-0.280786	-0.221849	0.367204	0.128217	0.0664943	0.0506545	-0.0180302	-0.353058	-0.242535	0.0694055	0.259797	0.438578	0.241494	0.0649647	-0.230633	-0.395182	-0.0500701	-0.300651	0.157784	0.353482	0.278181	0.167404	-0.0956137	-0.167494	-0.121927	-0.093663	0.604818	-0.330601	-0.277086	-0.104873	-0.149771
3-Phenylpropyl isovalerate	HMDB0036389	C14H20O2	221.153	0.133433	pos	M+H	-1.8571	38.9	0	*	Lipids and lipid-like molecules	Fatty Acyls	Fatty acid esters	0.38265	0.223003	0.355997	-0.381693	-0.450668	-0.312575	-0.472043	0.417297	0.267942	0.194022	0.0999082	-0.0435607	-0.301916	-0.443336	0.226233	0.405352	0.336517	0.405989	-0.0277865	-0.359216	-0.411643	-0.237698	-0.137592	0.376853	0.422602	0.422952	-0.0192109	-0.133598	-0.230524	-0.147278	-0.00536986	0.527957	-0.267757	-0.320523	-0.163474	-0.197813
(3Z,6Z)-3,6-Nonadien-1-ol	HMDB0030957	C9H16O	123.117	0.1499	pos	M+H-H2O	0.138654	38.8	0	*	Lipids and lipid-like molecules	Fatty Acyls	Fatty alcohols	0.0755311	0.00339355	0.0333036	-0.388801	-0.292892	-0.239864	-0.14558	0.502646	0.121592	-0.0282316	-0.0498285	-0.0567338	-0.291931	-0.292061	0.23719	0.43963	0.0824823	0.199737	-0.0743296	-0.153469	-0.376415	-0.152199	0.0875625	0.513908	0.121194	0.169876	0.0475437	-0.0883125	-0.251407	-0.0252882	0.0967375	0.611199	-0.0955728	-0.219387	-0.0196938	-0.101529
(Z)-3-Nonen-1-ol	HMDB0030959	C9H18O	143.143	0.1499	pos	M+H	-1.21576	37.8	0	*	Lipids and lipid-like molecules	Fatty Acyls	Fatty alcohols	0.307734	0.177101	0.38031	-0.36227	-0.380617	-0.324302	-0.436699	0.39152	0.413228	0.213519	0.17177	-0.00485823	-0.392379	-0.463745	0.248055	0.519242	0.244706	0.348586	0.0738175	-0.174474	-0.480758	-0.287675	-0.1359	0.445482	0.31337	0.265445	0.149213	-0.165169	-0.393758	-0.176215	0.0227693	0.470245	-0.249344	-0.308496	-0.221247	-0.198205
L-Lyxonate	HMDB0060255	C5H10O6	167.055	0.1499	pos	M+H	1.25779	38.4	0	**	Organic oxygen compounds	Organooxygen compounds	Carbohydrates and carbohydrate conjugates	0.241349	0.176579	0.358666	-0.400063	-0.287437	-0.377957	-0.396202	0.51065	0.343868	0.214267	0.114403	-0.0217062	-0.43469	-0.455016	0.157685	0.385825	0.145732	0.426069	0.095202	-0.229122	-0.300375	-0.244703	-0.12469	0.371951	0.342848	0.2582	-0.00556337	-0.164081	-0.182469	-0.13899	-0.0497347	0.544984	-0.218267	-0.309362	-0.133188	-0.21466
Diethyl fumarate	HMDB0038601	C8H12O4	173.081	0.165933	pos	M+H	-1.40371	36.9	0	*	Lipids and lipid-like molecules	Fatty Acyls	Fatty acid esters	0.029161	-0.170889	0.0806418	-0.250644	-0.145465	0.107491	0.242979	0.250681	0.136918	0.428065	0.249644	0.297212	0.275041	-0.232983	-0.0816328	0.288506	-0.325762	0.174147	-0.571935	-0.0575156	0.0992081	0.117127	-0.40489	0.217097	-0.246385	0.199175	-0.306771	-0.517983	0.0819129	0.252319	0.0502306	-0.110036	-0.11471	-0.247512	0.0197296	0.187827
Zinc dithionite	HMDB0034906	H2O4S2	258.873	0.17005	neg	2M-H	4.16855	36.9	0		Homogeneous non-metal compounds	Non-metal oxoanionic compounds	Non-metal dithionites	-0.613696	-0.405014	-0.00444738	0.0555503	0.14174	0.287517	0.199692	0.222435	-0.396568	-0.255378	-0.239975	-0.275353	0.054394	-0.0198782	-0.0382323	0.0201777	0.0363406	0.386304	-0.0418898	0.3726	-0.00152009	0.102604	0.283178	0.171575	-0.102879	0.252645	0.232635	0.0474797	0.116852	0.20679	0.150876	0.102419	-0.32492	-0.362905	-0.107248	-0.2539
Isocaproic acid	HMDB0000689	C6H12O2	117.091	0.244483	pos	M+H	0.706363	38.5	0	*	Lipids and lipid-like molecules	Fatty Acyls	Fatty acids and conjugates	0.184364	0.228508	0.331044	-0.180555	-0.0774706	-0.285083	-0.285514	0.279191	0.290216	0.227268	0.0501346	-0.0730928	-0.437363	-0.454491	0.0599237	0.411308	0.224069	0.479487	0.124949	-0.0924708	-0.290685	-0.347565	0.0272047	0.38209	0.204222	0.305783	0.00520346	-0.149374	-0.316123	-0.169719	0.00716107	0.545509	-0.211253	-0.417968	-0.308983	-0.269924
2-Methylhexanoic acid	HMDB0031594	C7H14O2	113.096	0.244483	pos	M+H-H2O, M+H	1.06194	38.2	0	*	Lipids and lipid-like molecules	Fatty Acyls	Fatty acids and conjugates	0.268003	0.103137	0.0837441	-0.425485	-0.389122	-0.326906	-0.408937	0.329459	0.264516	0.187293	0.138141	0.0391954	-0.319597	-0.288925	0.119153	0.493641	0.206933	0.307505	0.0345963	-0.0987695	-0.441311	-0.25225	-0.121242	0.523604	0.245488	0.305322	0.225213	-0.118341	-0.256839	-0.0843726	-0.0800801	0.558689	-0.219505	-0.188316	-0.0895608	-0.324074
Capric acid	HMDB0000511	C10H20O2	155.143	0.244483	pos	M+H-H2O	-1.42585	37.5	0	***	Lipids and lipid-like molecules	Fatty Acyls	Fatty acids and conjugates	0.321962	0.148997	0.229352	-0.305546	-0.297664	-0.354309	-0.479085	0.359675	0.255307	0.248583	-0.0334323	-0.0306071	-0.282274	-0.341608	0.130848	0.430988	0.173314	0.348982	-0.0976574	-0.221669	-0.473548	-0.255469	-0.0126722	0.368247	0.190609	0.357706	0.24128	0.0269206	-0.118161	-0.100419	-0.101913	0.520915	-0.219892	-0.206489	-0.118229	-0.303041
3-hydroxy-2-methyl-[R-(R,S)]-butanoic acid	LMFA01050393	C5H10O3	101.06	0.26035	pos	M+H-H2O	2.28543	38.5	0	*	Lipids and lipid-like molecules	Fatty Acyls	Fatty acids and conjugates	0.24427	0.0576971	0.143002	-0.497395	-0.362097	-0.327997	-0.396185	0.3184	0.26866	0.155194	0.0905771	-0.0324729	-0.177164	-0.245203	0.145365	0.491219	0.167908	0.299918	0.000246025	-0.201736	-0.352839	-0.285824	-0.0233824	0.494808	0.209109	0.275724	0.160086	-0.160331	-0.152114	-0.184705	-0.00518466	0.502605	-0.0745041	-0.278012	-0.0747201	-0.192922
Methyl sorbate	HMDB0029582	C7H10O2	127.075	0.26035	pos	M+H	-0.301297	38.4	0	*	Lipids and lipid-like molecules	Fatty Acyls	Fatty acid esters	0.12546	0.065135	0.0629545	-0.325309	-0.343264	-0.394972	-0.27046	0.434149	0.206649	0.123488	-0.0045745	-0.165336	-0.069032	-0.269239	0.163206	0.479453	0.157643	0.103512	-0.114491	-0.362784	-0.275229	0.150137	0.126374	0.579394	-0.0481484	0.25966	0.237145	-0.0794376	-0.287238	0.0413684	-0.142624	0.447982	-0.0383669	-0.420606	-0.024305	-0.128293
2-isopropyl-malic acid	LMFA01170083	C7H12O5	159.065	0.26035	pos	M+H-H2O	-1.68104	39.2	0	**	Lipids and lipid-like molecules	Fatty Acyls	Fatty acids and conjugates	0.35711	0.357922	0.268332	-0.519885	-0.299052	-0.285633	-0.406297	0.317295	0.434819	0.273255	0.155659	-0.12157	-0.31072	-0.272576	0.162335	0.360915	0.167487	0.338602	0.0536058	-0.346354	-0.37432	-0.104487	-0.15373	0.303882	0.342327	0.480115	-0.0154684	-0.279416	-0.133413	-0.00991261	-0.227907	0.384765	-0.201104	-0.288775	-0.201629	-0.206175
L-Serine	HMDB0000187	C3H7NO3	128.032	0.276017	pos	M+Na	-0.400955	39	0	***	Organic acids and derivatives	Carboxylic acids and derivatives	Amino acids, peptides, and analogues	0.119532	-0.0139539	0.0722674	-0.407696	-0.355774	-0.310421	-0.30164	0.37349	0.145197	0.102387	0.0909947	-0.0716979	-0.238589	-0.283265	0.190523	0.563552	0.144986	0.250684	-0.0878873	-0.183235	-0.358441	-0.167736	0.0195394	0.482992	0.126427	0.241602	0.0725423	-0.197515	-0.195751	-0.0687444	0.146023	0.592304	-0.107108	-0.308406	0.00891612	-0.086098
Valproic Acid	HMDB0001877	C8H16O2	145.122	0.276017	pos	M+H	-1.44952	39.2	0	**	Lipids and lipid-like molecules	Fatty Acyls	Fatty acids and conjugates	0.418646	-0.0602326	0.10301	-0.323382	-0.316218	-0.492752	-0.290954	0.459824	0.117984	-0.0254066	0.0773994	0.132247	-0.187724	-0.276555	0.0882886	0.493738	-0.0163484	0.326061	-0.0137242	-0.0354552	-0.402613	-0.188075	-0.0206405	0.507248	0.0342382	0.319339	0.318705	0.0796862	-0.147713	0.104116	-0.166049	0.490048	-0.332193	-0.278324	-0.144944	-0.351273
3S-methyl-2-oxo-pentanoic acid	LMFA01020275	C6H10O3	113.06	0.307983	pos	M+H-H2O	1.07545	38.3	0	**	Lipids and lipid-like molecules	Fatty Acyls	Fatty Acids and Conjugates	0.156533	-0.0160829	-0.0372597	-0.393674	-0.355338	-0.344476	-0.0970028	0.418305	0.017313	-0.0338584	-0.00710837	-0.0978312	-0.0833539	-0.261384	0.145946	0.531065	0.0772897	0.168474	-0.112053	-0.269078	-0.329227	-0.103267	0.0606013	0.581413	0.00729477	0.205867	0.204232	-0.117878	-0.106471	-0.0393423	-0.026117	0.606326	-0.00309174	-0.238356	0.0290659	-0.137477
2-hydroxy-3-methyl-pentanoic acid	LMFA01050380	C6H12O3	133.086	0.32355	pos	M+H	-0.780296	38.4	0	*	Lipids and lipid-like molecules	Fatty Acyls	Fatty acids and conjugates	0.329589	0.252975	0.15143	-0.446931	-0.397045	-0.427382	-0.443654	0.394376	0.351544	0.336867	0.197185	-0.0400133	-0.443996	-0.458909	0.216422	0.536227	0.200045	0.280402	0.0469942	-0.123839	-0.416285	-0.163272	-0.0492619	0.541091	0.211687	0.444829	0.193769	-0.101963	-0.174262	-0.0819822	-0.0926967	0.529532	-0.44836	-0.404965	-0.1869	-0.313246
3-hydroxy-3-methyl-2-oxo-butanoic acid	LMFA01020277	C5H8O4	115.039	0.35515	pos	M+H-H2O	0.739859	38.6	0	**	Lipids and lipid-like molecules	Fatty Acyls	Fatty Acids and Conjugates	0.122744	0.0185679	0.276872	-0.301306	-0.468215	-0.463223	-0.384051	0.266623	0.395682	0.0941707	0.0172214	-0.114146	0.00107922	-0.202502	-0.0142532	0.276658	0.343582	0.178465	-0.102487	-0.44966	-0.347603	-0.131443	0.0673232	0.309237	0.402392	0.442451	0.110321	0.00629193	-0.0101007	-0.1353	-0.0969423	0.531785	-0.157091	-0.100305	-0.120659	-0.262179
2,5-Diethyltetrahydrofuran	HMDB0029574	C8H16O	111.117	0.371183	pos	M+H-H2O	1.1599	38	0	*	Organoheterocyclic compounds	Tetrahydrofurans	Unclassified	0.125563	-0.0048683	0.0491041	-0.275433	-0.220261	-0.444324	-0.261189	0.279661	0.0316384	-0.00804466	0.151541	0.0533121	-0.187943	-0.132144	0.143492	0.418934	0.0121414	0.135224	-0.0524231	-0.172804	-0.421634	0.0511174	-0.0760915	0.363022	0.15823	0.204576	0.375651	-0.0748128	0.0368119	0.0725852	-0.0486114	0.555676	-0.251486	-0.225822	-0.117394	-0.242993
3-Hydroxyisoheptanoic acid	HMDB0002207	C7H14O3	129.091	0.371183	pos	M+H-H2O, M+H	-0.300395	38.3	0	*	Organic acids and derivatives	Hydroxy acids and derivatives	Medium-chain hydroxy acids and derivatives	0.13387	-0.0015125	0.0945424	-0.439925	-0.312053	-0.456094	-0.463999	0.426474	0.236022	0.0916789	0.168057	-0.0129912	-0.2856	-0.461428	0.0745722	0.351748	0.119247	0.125338	0.113885	-0.18919	-0.409029	-0.133518	-0.0539537	0.521483	0.0331424	0.369153	0.347318	-0.0312779	-0.102369	0.105487	0.0317579	0.536001	-0.0879834	-0.357955	0.129582	-0.210482
D-Galactose	HMDB0000143	C6H12O6	161.045	0.374117	neg	M-H2O-H	-5.45995	37.2	0	***	Organic oxygen compounds	Organooxygen compounds	Carbohydrates and carbohydrate conjugates	-0.0478706	-0.104983	0.0100822	-0.0995214	0.0124219	0.100264	-0.0212811	0.00364966	-0.120601	-0.0619404	-0.0126537	0.0442796	-0.193474	-0.178308	0.042803	0.00773146	0.227382	0.259127	0.0368549	-0.0209828	-0.0585472	0.0460634	0.173118	0.103031	0.412803	0.118217	0.264555	0.127642	0.177415	-0.0367665	-0.0813761	0.230939	-0.284036	-0.354708	-0.134134	-0.587197
4-Pyridoxolactone	HMDB0003454	C8H7NO3	166.05	0.3872	pos	M+H	-1.23079	37.9	0	**	Organoheterocyclic compounds	Pyridines and derivatives	Pyridinecarboxylic acids and derivatives	0.291192	0.271138	0.258271	-0.484897	0.0962712	-0.355443	0.0609001	0.296767	-0.703233	0.119797	0.0402992	-0.0125097	-0.0594024	-0.0916897	-0.233276	0.191131	0.115211	0.0228411	0.0638362	-0.0851235	-0.107629	0.0894048	-0.400042	0.0876478	0.0233769	0.254794	0.264346	-0.34965	-0.0693905	0.0687162	-0.335614	0.216546	0.164668	0.189009	-0.0301127	0.131848
3-Isopropenylpentanedioic acid	HMDB0032352	C8H12O4	173.081	0.3872	pos	M+H	-1.3002	37.2	0	*	Lipids and lipid-like molecules	Fatty Acyls	Fatty acids and conjugates	0.286745	0.286591	-0.0121937	-0.291451	-0.239103	0.00073505	0.219613	-0.269113	-0.0171085	0.226479	0.409225	0.270511	0.260793	0.208501	-0.406	0.352978	-0.275083	-0.250527	0.158387	-0.497386	0.137774	-0.104778	-0.218521	0.435671	-0.564329	0.327895	0.0847615	-0.548188	0.3115	-0.179269	0.123278	0.400372	-0.195163	-0.0537379	0.0165546	-0.396413
Cystophorene	HMDB0030944	C11H18	151.148	0.4037	pos	M+H	-1.56997	39	0	*	Hydrocarbons	Unsaturated hydrocarbons	Olefins	0.0544633	0.304527	-0.0867312	-0.401333	-0.0416012	-0.299307	0.0821087	0.00199025	0.0337247	0.150145	0.287051	-0.217884	-0.182026	-0.50528	0.114241	0.193536	0.0982485	-0.140277	0.403693	-0.313795	0.0738124	0.271093	0.116572	0.193506	-0.100213	0.15743	0.182702	-0.193836	-0.0913729	-0.290571	-0.219723	0.49472	-0.178186	-0.237306	0.197164	0.0887143
6-Hydroxynicotinic acid	HMDB0002658	C6H5NO3	140.034	0.4679	pos	M+H	-1.38052	38.2	0	**	Organoheterocyclic compounds	Pyridines and derivatives	Pyridinecarboxylic acids and derivatives	0.044976	-0.181434	0.0606268	-0.48409	-0.442849	-0.0782525	-0.0673045	-0.193136	0.372801	-0.0815588	0.0890672	-0.174729	0.0879443	-0.358238	-0.152763	0.299708	0.269118	0.51591	-0.120989	-0.184097	-0.0735644	0.247357	-0.125647	0.114841	0.297078	0.065124	0.252165	-0.149404	-0.131233	0.102931	-0.0153858	0.0201662	-0.0083867	0.129979	0.191135	-0.137865
Thujyl alcohol	HMDB0032530	C10H18O	172.169	0.4679	pos	M+NH4	-2.10664	37.4	0	*	Lipids and lipid-like molecules	Prenol lipids	Monoterpenoids	0.193877	0.247414	-0.081211	-0.0708196	-0.156944	-0.560717	0.0185895	0.310425	0.153344	-0.0941556	0.0612953	-0.251219	0.197466	-0.0336358	0.439283	0.086091	0.151273	0.208221	-0.353944	0.144929	0.369037	-0.556388	0.16112	-0.0418547	-0.155176	-0.064324	-0.126313	0.16017	0.0810355	0.346572	-0.213206	0.0226292	-0.0232899	-0.201408	-0.395568	0.0274022
2-Heptyl butyrate	HMDB0032310	C12H24O2	183.174	0.563317	pos	M+H-H2O	-1.19353	37.2	0	*	Lipids and lipid-like molecules	Fatty Acyls	Fatty acid esters	0.0236326	-0.172148	0.282834	-0.238808	-0.483875	0.27738	0.193984	-0.191961	-0.0288854	-0.0398612	0.351118	0.237473	-0.106247	0.141774	0.315991	0.125554	0.136587	-0.0229013	-0.308944	0.0422529	-0.0841772	-0.113438	0.0807432	0.130417	-0.467763	0.326758	0.516125	-0.0219806	-0.352173	0.0652205	-0.387079	0.0532014	0.0410369	-0.06862	-0.146052	-0.107169
(3R,5S)-1-pyrroline-3-hydroxy-5-carboxylic Acid	HMDB0062585	C5H7NO3	152.032	0.577483	pos	M+Na	3.02571	38	0	**	Organic acids and derivatives	Carboxylic acids and derivatives	Amino acids, peptides, and analogues	0.0724738	0.0889291	0.173815	-0.807479	0.184357	0.185236	0.184439	0.16285	0.1851	0.125838	0.139747	0.140217	0.0817038	0.100731	-0.814764	-0.813014	0.150477	0.126813	0.168076	0.12398	0.158704	0.159528	-0.81074	0.14194	0.141678	0.0832433	0.118663	-0.812003	0.138083	0.0912691	0.132668	0.160448	0.0817297	0.0855852	0.0993101	0.0703668
Mercaptopurine	HMDB0015167	C5H4N4S	190.979	0.577483	pos	M+K	1.41957	37.4	0	**	Organoheterocyclic compounds	Imidazopyrimidines	Purines and purine derivatives	-0.155419	0.117304	-0.441713	-0.0884831	-0.190398	-0.153959	0.228761	0.47998	-0.270995	-0.108894	-0.143254	0.0943235	-0.407587	-0.295271	-0.129727	-0.221589	0.236163	-0.0661956	0.0909441	-0.207414	0.0798939	0.297895	0.201228	0.0259366	-0.0139283	0.45815	0.558287	-0.0275185	-0.0555289	0.0308517	0.0430328	0.22954	-0.199803	0.0654095	-0.0146079	-0.0454151
S-(Carboxymethyl)-L-cysteine	HMDB0029415	C5H9NO4S	217.989	0.577483	pos	M+K	2.03641	37.3	0	*	Organic acids and derivatives	Carboxylic acids and derivatives	Amino acids, peptides, and analogues	-0.354588	-0.192852	0.0671479	-0.111519	0.356948	0.152908	-0.116364	-0.0287752	-0.076528	0.104934	0.115278	0.152943	-0.124641	-0.442836	0.199093	-0.643052	0.31634	-0.11977	0.192183	0.209612	0.078723	0.307247	0.339692	0.135989	0.203016	-0.0763293	0.12874	0.251125	0.107633	0.0649945	-0.0965212	0.0495731	-0.17875	-0.359126	-0.314384	-0.298082
D-Pipecolic acid	HMDB0005960	C6H11NO2	130.086	0.591933	pos	M+H	-0.561279	55.9	81.8	*	Organic acids and derivatives	Carboxylic acids and derivatives	Amino acids, peptides, and analogues	0.11434	-0.170247	0.139404	-0.00399998	0.196576	0.0552633	0.14915	-0.237093	-0.0529123	-0.178344	-0.474435	-0.14077	-0.130349	-0.326346	0.21547	-0.579935	-0.353265	0.383144	0.131277	-0.121385	-0.308878	0.0200651	0.07621	0.393905	0.203278	0.272284	0.305223	0.420065	-0.11666	0.0569771	-0.238792	0.300352	-0.0407097	0.00750548	-0.0099405	0.0435746
L-Ornithine	HMDB0000214	C5H12N2O2	133.097	0.591933	pos	M+H-H2O, M+H	0.753259	57.6	94.3	**	Organic acids and derivatives	Carboxylic acids and derivatives	Amino acids, peptides, and analogues	-0.231298	-0.543885	-0.282607	-0.0183821	0.0188228	-0.26337	-0.155578	-0.363655	0.239344	0.0850221	-0.262199	-0.0191803	0.260097	0.204742	0.233851	-0.317151	-0.111683	0.212646	-0.118098	-0.538222	-0.00516964	0.112152	0.361399	0.125756	0.383733	0.175969	0.122092	0.456115	0.203949	-0.11276	-0.0629795	0.160187	-0.0400892	0.0244407	0.0218635	0.0441257
L-Lysine	HMDB0000182	C6H14N2O2	147.113	0.591933	pos	M+H-H2O, M+H	-0.290479	57.4	93.9	**	Organic acids and derivatives	Carboxylic acids and derivatives	Amino acids, peptides, and analogues	0.0750664	-0.128987	0.151453	0.0267547	0.176329	-0.0295145	0.132791	-0.208544	-0.0460174	-0.280426	-0.417147	-0.103371	-0.12193	-0.290877	0.221958	-0.52821	-0.301399	0.307612	0.144169	-0.179879	-0.237431	0.0259826	0.056592	0.304443	0.236077	0.322246	0.231019	0.47179	-0.103818	0.0672601	-0.257728	0.25564	-0.0440848	0.00840644	0.020203	0.0435724
3-Methylcyclohexanethiol	HMDB0031537	C7H14S	148.116	0.591933	pos	M+NH4	3.48762	36.8	0	*	Organosulfur compounds	Thiols	Alkylthiols	0.0181	-0.125	0.14	0.131	0.178	5.51e-06	0.167	-0.17	-0.118	-0.27	-0.406	-0.187	-0.0259	-0.324	0.233	-0.548	-0.353	0.364	0.157	-0.224	-0.197	-0.0444	0.023	0.344	0.182	0.397	0.173	0.452	-0.167	0.0819	-0.263	0.311	0.00936	0.00373	-0.0187	0.0765
Physoperuvine	HMDB0030338	C8H15NO	159.149	0.591933	pos	M+NH4	-1.95428	37.7	0	*	Alkaloids and derivatives	Tropane alkaloids	Unclassified	0.0384515	0.193197	-0.146709	-0.437662	0.0555805	0.214931	0.330589	-0.0791971	-0.0583338	-0.0174178	-0.266925	-0.049199	0.223668	-0.303686	0.0584378	0.210167	-0.0593591	-0.205016	0.108688	0.191506	-0.167078	-0.669411	0.162447	0.251027	-0.194944	-0.356061	-0.126647	0.00141156	0.102604	0.0819585	0.121735	-0.178928	0.19118	0.243033	0.236916	0.299047
5-Sulfo-1,3-benzenedicarboxylic acid	HMDB0032822	C8H6O7S	226.966	0.595133	neg	M-H2O-H	-0.0294089	39.6	0		Benzenoids	Benzene and substituted derivatives	Benzenesulfonic acids and derivatives	-0.371496	-0.0890801	0.292539	-0.115256	0.34669	0.236826	0.0331638	0.147137	0.129742	0.233151	0.0346806	0.122365	0.0719594	-0.459454	0.0996309	-0.65331	0.21955	-0.00528556	0.183391	0.0461497	-0.0639201	0.000997438	-0.0586458	-0.0452653	0.210379	-0.0920752	-0.00796633	-0.106046	-0.0362403	-0.0403332	-0.231722	0.109312	-0.0536789	-0.0340947	-0.0524151	-0.00137623
Calcium formate	HMDB0000142	C2H2CaO4	152.947	0.605767	pos	M+Na	-1.75231	38.4	0	**	Organic acids and derivatives	Carboxylic acids and derivatives	Carboxylic acids	0.332586	-0.169116	0.45325	-0.495908	0.318846	0.504092	-0.41742	0.0427238	-0.468688	0.0228172	0.404877	0.131908	-0.139604	0.0338795	-0.295127	0.126781	-0.159244	-0.178527	-0.182917	0.245382	0.0766197	0.250969	-0.0233073	0.221311	0.354168	0.139823	-0.387121	0.057234	0.00114887	0.0321575	0.132783	0.280401	-0.449921	-0.370183	-0.352331	-0.0743409
2,4-Dimethyl-5-vinylthiazole	HMDB0037285	C7H9NS	157.08	0.605767	pos	M+NH4	4.18731	36.6	0		Organoheterocyclic compounds	Azoles	Thiazoles	0.330857	-0.491286	-0.130691	-0.188229	-0.199144	-0.127009	0.0320709	0.215953	-0.237315	-0.517297	0.0102461	0.184321	0.45632	-0.100549	0.366615	0.115101	-0.305444	0.3141	-0.00782371	-0.30534	-0.440285	-0.0815274	-0.171767	0.256553	-0.089798	0.480949	0.413012	0.440255	-0.131149	-0.519051	0.26734	0.187302	-0.0202236	-0.275889	0.102671	0.16615
Isoputreanine	HMDB0006009	C7H16N2O2	161.128	0.605767	pos	M+H	-1.76806	54.3	77.9	*	Organic acids and derivatives	Carboxylic acids and derivatives	Amino acids, peptides, and analogues	0.256145	-0.268014	-0.290265	-0.385569	0.159218	-0.180867	0.44029	-0.27156	-0.0898844	0.423551	-0.0970554	-0.384197	-0.231927	-0.0160184	-0.268787	-0.277276	-0.0545925	0.313047	0.514256	0.433049	-0.322719	-0.482198	0.315334	0.517802	-0.390738	-0.383007	0.446956	-0.302266	0.228651	-0.0960123	-0.0785958	0.317801	0.13079	0.105437	0.135124	0.134097
Succimer	HMDB0014706	C4H6O4S2	220.934	0.605767	pos	M+K	1.18825	37	0		Lipids and lipid-like molecules	Fatty Acyls	Fatty acids and conjugates	-0.21604	-0.0580354	0.380682	-0.498335	0.381013	0.488378	-0.0908372	0.037102	-0.266113	0.0273927	0.377537	-0.164115	-0.0811127	0.0152117	-0.332678	0.223557	0.215689	-0.461905	-0.0512413	0.0667552	0.228981	0.119622	0.272297	-0.0993412	0.337211	-0.00261322	-0.143292	0.0788549	0.0364956	-0.0837425	0.209823	0.255933	-0.216903	-0.170854	-0.303753	-0.511622
3,4,5-trihydroxy-6-[(2-{9-[(3-methylbut-2-enoyl)oxy]-2-oxo-2H,8H,9H-furo[2,3-h]chromen-8-yl}propan-2-yl)oxy]oxane-2-carboxylic acid	HMDB0128919	C25H28O12	1039.31	0.624317	neg	2M-H	-0.829394	36.1	0	*	Phenylpropanoids and polyketides	Coumarins and derivatives	Furanocoumarins	0.188706	0.196428	0.190946	0.0262551	-0.0536379	-0.237434	0.358329	-0.421044	-0.540934	0.161423	-0.0524231	-0.366435	0.189888	0.11243	-0.0209032	0.11898	0.0655733	-0.116848	-0.47077	0.41362	0.286034	-0.179974	0.0582247	0.0523887	-0.284354	0.0562285	-0.1989	0.325169	-0.102876	0.144618	0.130594	0.459066	-0.158478	0.00139836	-0.0798961	-0.251392
Ne,Ne dimethyllysine	HMDB0013287	C8H18N2O2	175.144	0.6198	pos	M+H	-1.60586	37.7	0	*	Organic acids and derivatives	Carboxylic acids and derivatives	Amino acids, peptides, and analogues	0.0528897	-0.902373	0.00446022	0.0357091	0.0756029	-0.000636829	0.0780606	-0.0317755	0.043435	0.0770745	0.013777	-0.0851617	-0.00599629	0.0507832	-0.00192902	0.00988367	0.0057714	0.059868	0.0836084	0.0797263	0.00294973	-0.0638906	0.075947	0.0976274	-0.0361517	-0.0882264	0.0649032	-0.0131762	0.0901144	-0.0121598	0.00879153	0.0544858	0.0488151	0.0364773	0.0579818	0.0327333
2-Phospho-D-glyceric acid	HMDB0003391	C3H7O7P	224.956	0.6198	pos	M+K	0.475933	38.9	0	**	Organic oxygen compounds	Organooxygen compounds	Carbohydrates and carbohydrate conjugates	-0.0151373	0.0356737	0.0837795	0.0221044	-0.00851547	0.0325242	0.0490949	0.00547447	0.0632659	0.0311222	0.0587776	0.0488067	0.0367184	0.0290639	0.0231406	0.0280884	0.0593244	0.0269429	0.0175209	0.053877	0.0545252	0.0405122	0.0167478	-0.0188218	-0.00364316	0.0600297	0.0481009	0.0166079	-0.0120367	-0.0191473	-0.91622	0.00869966	0.00505934	-0.000348526	0.0289416	0.0093464
(2-benzyl-3-oxopropoxy)sulfonic acid	HMDB0133637	C10H12O5S	245.048	0.6198	pos	M+H	0.360877	37	0	*	Benzenoids	Benzene and substituted derivatives	Unclassified	-0.423166	-0.51215	-0.190873	-0.102912	-0.0699331	-0.34521	-0.115612	-0.3033	0.381099	0.216357	-0.295789	-0.0664162	0.16558	0.313173	0.217284	-0.299625	-0.325018	0.264446	-0.301756	-0.456779	0.0515312	0.218397	0.415123	0.230967	0.411488	0.194405	0.204361	0.48785	0.131526	-0.203257	-0.134714	0.232141	-0.0136175	-0.0914403	0.0356182	0.0802199
4-Hydroxy-5-(3'-hydroxyphenyl)-valeric acid-3'-O-sulphate	HMDB0059975	C11H14O7S	313.035	0.6198	pos	M+Na	-0.453648	37.1	0	*	Lipids and lipid-like molecules	Fatty Acyls	Fatty acids and conjugates	-0.192383	-0.528381	-0.163481	-0.118426	0.0567975	-0.430331	-0.211932	-0.318692	0.340812	0.134531	-0.317515	-0.074372	0.173018	0.284315	0.254009	-0.291694	-0.208528	0.235322	-0.134794	-0.553876	0.0362008	0.0591553	0.322204	0.267317	0.446124	0.194369	0.122068	0.400087	0.180411	-0.187213	-0.109074	0.305241	-0.0261817	0.00987278	-0.0564096	0.101428
(5-hydroxy-7-methoxy-2,2-dimethyl-3,4-dihydro-2H-1-benzopyran-4-yl)oxidanesulfonic acid	HMDB0125817	C12H16O7S	327.051	0.6198	pos	M+Na	-0.289304	37.4	0	*	Organoheterocyclic compounds	Benzopyrans	1-benzopyrans	0.104219	0.0349013	0.211785	0.0289219	0.100136	0.00670233	0.202625	-0.202497	0.0615096	-0.274728	-0.49791	-0.170686	-0.244568	-0.353358	0.198366	-0.49995	-0.358168	0.474327	0.257668	-0.248201	-0.496747	-0.144768	0.0831813	0.349868	0.195184	0.341219	0.37378	0.50005	-0.174428	0.122972	-0.447198	0.238992	0.0805001	0.201828	-0.11184	0.0563123
5-Amino-6-(5'-phosphoribitylamino)uracil	HMDB0003841	C8H15N4O9P	381.022	0.6198	pos	M+K	4.88149	36.9	0	**	Organic oxygen compounds	Organooxygen compounds	Carbohydrates and carbohydrate conjugates	-0.11873	-0.436408	-0.17515	-0.0121695	0.00724479	-0.2479	-0.1894	-0.306048	0.211885	0.0688171	-0.189157	0.0152907	0.0609354	0.280597	0.169832	-0.207073	-0.220548	0.21006	-0.0149649	-0.569468	-0.0242915	0.137649	0.24685	0.110716	0.396264	0.145858	0.187623	0.430532	0.170641	-0.190551	-0.0339516	0.227246	-0.110871	0.0208675	-0.0731482	0.020921
Caffeic acid 3-O-glucuronide	HMDB0041705	C15H16O10	395.038	0.6198	pos	M+K	2.13098	37	0	*	Organic oxygen compounds	Organooxygen compounds	Carbohydrates and carbohydrate conjugates	0.15931	0.0609604	0.267677	0.0874214	0.222024	-0.0726375	0.113283	-0.0982106	0.100706	-0.32245	-0.271999	-0.186943	-0.251266	-0.332854	0.167978	-0.51474	-0.319448	0.440102	0.0303883	-0.286717	-0.229876	-0.0694052	0.0412098	0.340427	0.202133	0.348167	0.361528	0.48526	-0.136808	-0.0275257	-0.457874	0.319689	-0.0109124	-0.055969	-0.0644269	-0.0382026
CDP-Ethanolamine	HMDB0001564	C11H20N4O11P2	445.055	0.624317	neg	M-H	3.48897	36.2	0	**	Nucleosides, nucleotides, and analogues	Pyrimidine nucleotides	Pyrimidine ribonucleotides	0.0844296	0.0637659	0.0366107	0.067189	0.0852122	0.0615132	0.0365329	0.050897	-0.0333655	0.00876376	-0.00935286	-0.051129	-0.0407763	-0.0118091	0.0100733	0.00640336	-0.0225832	0.00558405	0.0631025	0.0389655	0.0519832	-0.914788	0.0307664	0.0202707	-0.0350674	0.0394231	0.0341918	0.0731411	0.0356219	0.0519793	-0.0101147	0.0338984	0.0228288	0.0489643	0.0279321	0.0389417
N6,N6,N6-Trimethyl-L-lysine	HMDB0001325	C9H20N2O2	189.159	0.633967	pos	M+H, M+Na	-1.63176	50.8	61.2	**	Organic acids and derivatives	Carboxylic acids and derivatives	Amino acids, peptides, and analogues	0.0353906	-0.0257137	-0.143654	0.276065	0.0767252	0.747326	-0.131085	-0.099684	0.066714	0.0178165	0.053988	-0.0810538	0.0602041	0.0181753	0.0242927	-0.115587	-0.252674	-0.0814375	-0.00875392	-0.0400412	-0.0147363	-0.139514	-0.0709372	-0.0244684	0.0231697	0.0145188	-0.188433	-0.215171	0.0326062	0.0311402	-0.0855184	-0.011549	0.078516	0.0552256	0.0413701	0.0767671
trans-Zeatin	HMDB0012204	C10H13N5O	237.146	0.633967	pos	M+NH4	-1.03811	37.9	0	***	Organoheterocyclic compounds	Imidazopyrimidines	Purines and purine derivatives	0.295731	-0.0179987	0.063043	-0.0427429	-0.0834237	-0.257725	-0.117678	0.0729722	0.142353	0.363362	0.00760075	0.0854899	-0.0385293	-0.230117	-0.0960522	0.311689	0.0262568	0.347052	-0.258669	0.0594606	-0.447794	0.000389989	-0.486033	0.268052	0.237317	0.101656	0.127819	-0.0377871	-0.0629922	0.125459	-0.0278375	0.304207	-0.0862609	-0.0807728	-0.636638	0.0691397
Dihydrozeatin	HMDB0012215	C10H15N5O	239.161	0.633967	pos	M+NH4	-1.24034	37.9	0	*	Organoheterocyclic compounds	Imidazopyrimidines	Purines and purine derivatives	0.111952	0.00102011	0.0112343	-0.619832	-0.300464	-0.391676	0.0397801	0.206996	0.0429611	0.0880997	0.111914	0.0155702	-0.186633	-0.2848	-0.0530787	-0.0440054	0.302269	0.356076	-0.350333	0.213044	-0.198264	0.0963308	-0.35375	0.309466	-0.0547031	0.130419	0.380168	-0.0211211	0.058553	-0.245139	-0.123463	0.364266	0.209969	-0.235088	0.151527	0.260734
Triacetin	HMDB0029592	C9H14O6	241.068	0.633967	pos	M+Na	-2.52241	38.1	0	*	Lipids and lipid-like molecules	Glycerolipids	Triradylcglycerols	0.311391	-0.0243796	0.295282	-0.197765	-0.217571	-0.00639576	-0.106581	0.0475986	-0.0762561	0.0112254	0.37561	0.0365508	-0.436734	-0.220946	-0.268367	0.327454	-0.151375	0.219789	0.249235	-0.368068	-0.120143	-0.122485	-0.175095	-0.0387709	0.0404716	0.563266	0.315976	-0.0694466	0.172025	0.400506	-0.0808649	0.130908	-0.0575664	-0.320697	-0.167652	-0.270127
Glyceryl 5-hydroxydecanoate	HMDB0032297	C13H26O5	301.14	0.633967	pos	M+K	-2.82267	37.2	0	*	Lipids and lipid-like molecules	Fatty Acyls	Fatty alcohols	0.285183	0.081946	0.0376226	-0.06498	0.132595	-0.526687	0.0086648	0.20674	0.181492	0.00433268	0.401411	0.414989	-0.406539	-0.190928	-0.363621	0.0711196	0.0631656	0.473313	-0.107817	-0.397815	0.0266874	0.179373	-0.214068	-0.226477	0.0681182	0.329154	-0.105248	-0.10888	0.0696723	0.315733	0.0137204	0.0918123	-0.173574	-0.0638554	-0.29843	-0.207926
Ioversol	HMDB0253553	C18H24I3N3O9	787.846	0.638483	neg	M-H2O-H	-0.793127	38.2	0		Unclassified	Unclassified	Unclassified	0.0386818	0.139873	-0.0189718	0.0447717	0.0370615	0.487744	-0.179521	0.0165455	0.253874	-0.297673	0.31529	-0.0691023	-0.302768	-0.457032	-0.512256	-0.033274	0.307511	0.147828	0.36306	0.013474	-0.00167429	-0.0199346	-0.00124189	-0.202122	0.188989	0.156677	0.0914416	0.0678347	-0.207837	0.097735	-0.148438	0.220633	-0.0813059	-0.0356742	-0.263957	-0.156241
TG(14:0/22:4(7Z,10Z,13Z,16Z)/o-18:0)	HMDB0042720	C57H104O5	913.791	0.65265	neg	M+FA-H	4.82088	36.7	0	*	Lipids and lipid-like molecules	Glycerolipids	Triradylcglycerols	0.210527	0.206952	0.21746	0.201604	0.193511	-0.754789	0.149776	0.218111	0.202445	0.196995	0.21519	0.226722	0.135637	0.106755	-0.76068	-0.759334	0.23932	0.161526	0.19981	0.203142	-0.759627	0.167472	0.0421348	0.189731	0.188501	0.178907	-0.758016	0.138332	-0.758348	0.190114	-0.759525	0.229227	0.172209	0.17435	0.163265	0.190594
Dihydroferulic acid 4-sulfate	HMDB0041724	C10H12O7S	259.027	0.6624	pos	M+H-H2O	0.645262	36.6	0	*	Organic acids and derivatives	Organic sulfuric acids and derivatives	Arylsulfates	-0.0417599	0.0682299	0.273236	-0.201411	0.111318	-0.13858	-0.254952	0.383365	-0.0582653	0.0355042	-0.275388	-0.268875	-0.255515	-0.165202	-0.0354589	-0.0287575	0.0788975	-0.0587513	0.34934	-0.407579	0.0134666	-0.246449	-0.0517958	0.539729	0.185524	0.26638	0.0594234	0.150934	0.276247	0.268102	0.00852198	0.284601	-0.0527882	-0.237599	-0.113421	-0.460271
5-(3',4',5'-Trihydroxyphenyl)-gamma-valerolactone-3'-O-sulphate	HMDB0059985	C11H12O8S	327.014	0.6624	pos	M+Na	-0.100909	37.5	0	*	Organic acids and derivatives	Organic sulfuric acids and derivatives	Arylsulfates	0.122357	-0.0174661	0.225789	-0.329864	0.232603	-0.297577	-0.316493	0.419255	-0.16897	0.200299	-0.537002	-0.121677	-0.2681	-0.193408	-0.07771	-0.00246136	0.18132	-0.192369	0.367409	-0.0639359	0.0581148	-0.0967745	-0.219979	0.462998	0.208827	0.450826	0.0372921	0.308943	0.217995	0.273277	-0.342565	0.374161	-0.228549	-0.205031	-0.356638	-0.104896
2-Maleylacetate	HMDB0060348	C6H6O5	203.02	0.666733	neg	M+FA-H	0.201135	38.8	0	**	Organic acids and derivatives	Keto acids and derivatives	Medium-chain keto acids and derivatives	-0.376252	-0.335235	0.162562	-0.253415	-0.104507	0.349787	-0.319409	0.156118	-0.252016	0.194837	-0.0866516	-0.148513	-0.164125	-0.16972	-0.00443095	-0.148078	-0.0373095	0.00650506	0.373697	-0.035652	0.0367829	-0.0491221	0.19631	0.201349	0.345122	-0.0213642	0.623748	0.0214872	0.128494	0.0437006	0.0553096	0.342204	-0.201079	-0.172957	-0.280554	-0.0776231
Choline	HMDB0000097	C5H13NO	104.107	0.676317	pos	M+H	2.0744	50.9	62.7	**	Organic nitrogen compounds	Organonitrogen compounds	Quaternary ammonium salts	-0.276366	-0.473647	0.369466	-0.286697	-0.242021	-0.497424	0.115024	-0.481329	0.0294677	-0.22321	-0.16781	-0.355282	0.502576	0.410014	0.17498	-0.0549416	-0.151003	0.136237	-0.0762142	0.31968	-0.119882	-0.222593	-0.190805	0.101444	0.405786	0.3994	-0.151227	0.469455	0.343178	-0.311405	0.167673	0.029698	0.0641726	0.0880795	0.14679	0.00873786
D-Serine	HMDB0003406	C3H7NO3	106.05	0.676317	pos	M+H	1.48409	38.5	0	**	Organic acids and derivatives	Carboxylic acids and derivatives	Amino acids, peptides, and analogues	-0.196999	-0.322584	-0.200126	-0.0875555	-0.597081	-0.137985	-0.295443	0.00518549	0.0441758	-0.0737715	-0.0841928	0.203154	0.267869	0.167123	0.0376897	-0.354657	0.0794452	0.283805	-0.113042	-0.324638	-0.0877439	0.302249	0.0913416	-0.185097	0.173643	0.0264916	0.355058	0.226364	-0.0127525	-0.148141	0.402919	-0.175053	0.118754	0.23259	0.0760919	0.302912
2-Acetylthiazole	HMDB0032964	C5H5NOS	126.002	0.681467	neg	M-H	-0.0335309	37.9	0		Organic oxygen compounds	Organooxygen compounds	Carbonyl compounds	-0.447307	-0.74147	0.0345394	-0.0579895	-0.258878	-0.001502	0.0480549	0.148032	0.187874	-0.0715641	0.0422885	0.111478	0.145095	0.0980019	0.208044	0.0814438	0.0290081	0.25853	-0.16001	-0.10577	-0.112015	0.0676774	0.0947183	0.154909	-0.031463	0.143714	0.0428766	0.138129	-0.081963	-0.17851	0.0751312	0.00761525	0.0452427	0.0526057	0.00349364	0.0299401
Pyrrolidonecarboxylic acid	HMDB0000267	C5H7NO3	147.076	0.676317	pos	M+NH4, M+Na, M+H	-1.91014	54.1	77.1	***	Organic acids and derivatives	Carboxylic acids and derivatives	Amino acids, peptides, and analogues	-0.00866617	-0.422248	0.0351232	-0.0902012	-0.201509	0.158021	-0.303415	0.184364	-0.573684	-0.0703592	-0.372883	0.0825154	-0.00387202	-0.112883	0.111604	-0.302361	-0.334697	0.426316	0.0673031	-0.0637294	-0.311308	0.260007	0.231874	0.343396	0.0239793	0.0818943	0.394698	-0.00282014	-0.016295	-0.0330627	0.251312	0.0522557	0.0304151	0.282182	-0.0638232	0.270557
Ureidopropionic acid	HMDB0000026	C4H8N2O3	133.061	0.676317	pos	M+H	-1.3144	38.6	0	**	Organic acids and derivatives	Organic carbonic acids and derivatives	Ureas	0.0708873	-0.463897	0.000504501	-0.00865583	-0.182791	0.1002	-0.184596	-0.244249	-0.0763229	-0.138644	0.0479098	0.00814704	0.536103	0.0996799	-0.0966171	-0.0706341	-0.105966	0.350667	-0.125607	-0.0262062	-0.102928	0.0033259	0.116209	-0.0701545	0.0613742	0.143435	0.195056	0.133236	0.136729	-0.393275	0.0793964	-0.074425	-0.0082844	0.125836	0.00535513	0.159202
4-amino-4-cyano-butanoic acid	LMFA01100037	C5H8N2O2	151.048	0.676317	pos	M+Na	-1.72329	38.3	0	**	Lipids and lipid-like molecules	Fatty Acyls	Fatty Acids and Conjugates	0.0535587	-0.368639	0.21785	-0.00165097	-0.103254	0.169284	0.05734	0.300899	-0.301967	-0.194293	-0.272343	0.132413	-0.106436	-0.362965	-0.0380026	-0.130466	-0.106813	0.344138	0.00431372	-0.041609	0.0837031	0.414702	0.137674	0.185358	-0.0910053	0.0903133	0.338234	-0.118949	-0.0380982	-0.1203	-0.585298	-0.0263625	-0.196912	0.273251	0.061559	0.340776
L-Glutamine	HMDB0000641	C5H10N2O3	169.058	0.676317	pos	M+Na	-2.16838	53.1	74.5	**	Organic acids and derivatives	Carboxylic acids and derivatives	Amino acids, peptides, and analogues	0.215707	-0.262611	0.21861	-0.0855241	-0.104587	0.0126897	-0.074354	0.251519	-0.615917	-0.0145627	-0.31155	0.0317148	-0.157062	-0.344649	-0.0856576	-0.260683	-0.186181	0.384083	0.062478	-0.153501	-0.219649	0.291976	0.0561158	0.288007	-0.074137	0.125536	0.342307	-0.0109768	0.016331	0.0369993	0.218774	0.113385	0.116455	0.0449853	0.0273689	0.106563
Beta-D-Glucose	HMDB0000516	C6H12O6	203.052	0.676317	pos	M+Na, M+K	-2.20672	39.1	1	**	Organic oxygen compounds	Organooxygen compounds	Carbohydrates and carbohydrate conjugates	0.455313	0.187963	0.411881	0.102494	0.143619	0.161017	0.323429	0.315366	-0.355908	0.0359919	-0.328968	-0.177892	-0.356229	-0.544687	-0.330918	-0.00159464	0.017342	0.0669389	0.0672439	0.163923	0.0372768	0.0246894	-0.122983	-0.0762415	-0.319798	-0.0165588	0.069493	-0.15725	-0.0406059	0.260392	-0.149697	0.0849474	0.0671261	-0.0367531	0.0217745	-0.00213626
D-Glutamine	HMDB0003423	C5H10N2O3	185.032	0.676317	pos	M+K	-1.95997	38.2	0	**	Organic acids and derivatives	Carboxylic acids and derivatives	Amino acids, peptides, and analogues	-0.0325853	-0.150366	-0.0236251	-0.0864767	-0.099559	0.0905437	-0.0789451	-0.0207085	-0.439484	-0.0686652	-0.459245	0.00264857	0.339261	-0.0408073	0.0512078	-0.175607	-0.232406	0.469772	-0.0671555	-0.053363	-0.0659346	0.540755	0.328794	0.181889	-0.147901	-0.0429832	0.267997	-0.117946	-0.126014	0.135241	-0.319792	0.00352165	-0.20958	0.296828	0.0837679	0.266925
Homo-L-arginine	HMDB0000670	C7H16N4O2	189.134	0.676317	pos	M+H	-1.69284	37.8	0	*	Organic acids and derivatives	Carboxylic acids and derivatives	Amino acids, peptides, and analogues	0.118883	0.0502387	-0.155033	0.0832886	0.105139	0.347297	0.128715	0.440343	-0.337084	-0.178099	0.0406964	-0.205178	-0.0971328	-0.559657	-0.076132	-0.202026	-0.149844	0.078106	-0.11575	-0.0435871	-0.0561665	0.114721	0.0299311	0.182044	0.0960065	-0.0247728	0.130642	-0.0116996	0.0245337	0.136458	-0.0998966	-0.0106543	0.0811213	0.085787	0.031783	0.0169792
Asymmetric dimethylarginine	HMDB0001539	C8H18N4O2	203.15	0.676317	pos	M+H	-1.62364	38.6	0	***	Organic acids and derivatives	Carboxylic acids and derivatives	Amino acids, peptides, and analogues	0.335377	-0.0687174	0.104776	-0.205472	0.012044	-0.111174	0.391886	0.00193632	-0.112887	0.184311	0.180825	-0.0892823	-0.210694	-0.512215	-0.201271	-0.0652616	0.101275	-0.158317	0.0161596	-0.306697	-0.163812	-0.0444609	-0.0777583	0.305106	-0.100473	0.0998301	0.253078	-0.390133	0.206708	0.487785	-0.00533209	-0.112296	0.220916	-0.0521073	0.129534	-0.0431855
Homomethionine	HMDB0030406	C6H13NO2S	325.125	0.681467	neg	2M-H	-2.4733	38.2	0	**	Organic acids and derivatives	Carboxylic acids and derivatives	Amino acids, peptides, and analogues	0.0582573	0.0316245	0.0784073	-0.0849415	0.261475	-0.189948	-0.19868	0.107105	-0.144154	0.0927167	-0.239437	0.0340487	0.00201327	-0.514966	0.0699362	-0.119962	0.00708369	0.11223	0.485034	0.100922	-0.175267	0.0364683	-0.0978756	-0.0178181	0.163179	0.0721715	-0.0908263	0.246717	0.048819	-0.0114416	-0.231292	0.111932	0.0917859	0.0142569	-0.0268528	-0.0827195
Creatinine	HMDB0000562	C4H7N3O	114.066	0.690167	pos	M+H, M+K	1.09573	46.9	40.8	**	Organic acids and derivatives	Carboxylic acids and derivatives	Amino acids, peptides, and analogues	0.111906	-0.0616227	-0.149801	-0.131729	0.193622	-0.0153005	-0.242289	0.137478	-0.458584	0.267969	0.074489	-0.046952	0.30328	-0.111162	-0.0011348	-0.00905942	0.0884799	-0.475371	-0.0398479	-0.220185	-0.353939	-0.0284914	0.434208	0.480033	0.0412413	0.0656853	-0.120184	-0.356434	0.331521	0.524629	-0.117927	-0.0743097	0.0196726	-0.0524323	0.00402093	-0.0114799
Guanidoacetic acid	HMDB0000128	C3H7N3O2	118.061	0.690167	pos	M+H	1.69869	38.6	0	**	Organic acids and derivatives	Carboxylic acids and derivatives	Amino acids, peptides, and analogues	0.0207139	-0.32239	-0.0444669	0.1914	0.0391018	-0.0398321	0.0652815	-0.129311	0.144566	0.332377	-0.335554	-0.182095	-0.278007	-0.0484417	0.212836	-0.167144	0.123995	0.162852	-0.11239	-0.0287791	0.129343	0.147255	0.17761	0.449769	-0.229736	0.19024	0.291824	-0.292395	-0.550231	-0.0176982	-0.270553	0.351059	0.012196	0.15095	-0.0377824	-0.106564
L-Threonine	HMDB0000167	C4H9NO3	120.066	0.690167	pos	M+H	-0.121552	39.6	0	***	Organic acids and derivatives	Carboxylic acids and derivatives	Amino acids, peptides, and analogues	0.352337	-0.271793	0.103424	0.0100379	0.00205702	0.174264	-0.391033	-0.172702	-0.109808	-0.14151	-0.170357	-0.408661	0.169117	0.0755651	0.0795127	-0.333406	-0.462039	0.101103	-0.194413	-0.277479	-0.0379093	0.144965	-0.202277	0.279762	0.198072	0.422254	0.537961	0.495512	-0.0601283	-0.451646	0.276823	-0.135603	0.048534	0.132287	0.0569791	0.160195
Taurine	HMDB0000251	C2H7NO3S	126.022	0.690167	pos	M+H	-0.380901	53.5	73.9	**	Organic acids and derivatives	Organic sulfonic acids and derivatives	Organosulfonic acids and derivatives	-0.492742	-0.620933	0.0400999	-0.225999	-0.418535	-0.0631227	-0.0323171	0.199443	0.226093	0.00403869	0.1243	0.11212	0.229878	0.213663	0.262573	0.184933	0.0465223	0.379067	-0.392368	-0.41356	-0.180483	0.0964292	0.0773046	0.28321	0.0331836	0.251834	0.0598399	0.0288776	-0.161652	-0.103112	0.158241	-0.0227244	0.038502	0.0592435	0.00975522	0.00839847
L-Aspartic acid	HMDB0000191	C4H7NO4	134.045	0.690167	pos	M+H	-1.31707	38.6	0	***	Organic acids and derivatives	Carboxylic acids and derivatives	Amino acids, peptides, and analogues	-0.433997	-0.382548	0.0150372	0.0972375	-0.135831	0.0346813	-0.088094	-0.0711892	0.332522	0.0456765	0.0818712	0.0696872	0.462294	0.547345	0.536172	-0.0242517	-0.452655	0.289146	-0.406685	-0.0782475	-0.259943	-0.166298	-0.0247973	0.127382	0.167911	0.319424	-0.193463	0.0196873	-0.111124	-0.275574	-0.175183	0.0341636	0.00312519	0.133383	-0.0383716	0.00150695
5-Aminopentanoic acid	HMDB0003355	C5H11NO2	140.068	0.690167	pos	M+Na	-1.94442	41.3	11.3	**	Organic acids and derivatives	Carboxylic acids and derivatives	Amino acids, peptides, and analogues	0.269699	0.0592981	0.409064	0.129858	0.145549	0.133688	0.2748	-0.00659508	-0.234143	0.0626411	-0.557482	-0.308154	-0.590936	-0.38968	-0.197038	0.236884	-0.179807	0.0833539	0.145852	0.253709	0.302201	0.00976638	-0.170903	-0.246098	-0.0840894	-0.0702106	0.126238	-0.050231	-0.0784026	0.0378965	0.0752406	-0.00771133	0.125902	0.092449	0.0392669	0.158125
L-Glutamic acid	HMDB0000148	C5H9NO4	148.06	0.690167	pos	M+H	-1.91121	39	0	***	Organic acids and derivatives	Carboxylic acids and derivatives	Amino acids, peptides, and analogues	-0.102628	-0.406498	-0.183397	0.105903	0.12798	-0.185835	0.249462	-0.292348	0.335509	0.0297842	-0.0146256	0.142062	0.44203	0.399054	0.344485	-0.0926526	-0.296971	0.268694	-0.55797	0.0444483	-0.06465	-0.262886	-0.0564858	0.175685	-0.189921	0.222716	-0.211254	0.10672	-0.167487	-0.0662986	-0.0858143	0.0906533	0.0298282	0.0549044	0.0355967	0.032206
Limonene-1,2-epoxide	HMDB0035158	C10H16O	153.127	0.690167	pos	M+H	-1.38063	53.8	72	*	Organoheterocyclic compounds	Oxepanes	Unclassified	0.195879	-0.2189	-0.298312	-0.489707	-0.155526	-0.162441	-0.269819	-0.0811068	-0.0251606	0.0222249	0.102563	0.117023	0.135408	-0.05255	0.152443	0.184371	-0.228454	0.102972	-0.090426	-0.133177	0.0264805	0.199836	0.127739	0.0654831	-0.0831154	0.30827	0.510293	0.0478649	0.0892975	0.309796	-0.0845527	0.242827	-0.150902	-0.0631049	-0.193145	-0.160371
1-(Hydroxymethyl)-5,5-dimethyl-2,4-imidazolidinedione	HMDB0031670	C6H10N2O3	176.103	0.690167	pos	M+H, M+NH4	-1.4529	38.5	0	*	Organoheterocyclic compounds	Azolidines	Imidazolidines	0.204373	-0.228983	0.150098	0.146462	0.0203803	0.210035	-0.341251	-0.390789	-0.0455282	-0.17408	-0.194503	-0.35773	-0.20718	-0.0664028	-0.379071	-0.447388	-0.217929	0.26467	0.226151	0.408064	0.126171	0.318025	0.552612	0.302906	0.0107402	0.397207	0.00663274	-0.21542	-0.15878	0.212475	-0.411757	0.0799183	0.0425961	0.0637543	-0.0513523	0.144872
(S1)-Methoxy-3-heptanethiol	HMDB0032380	C8H18OS	163.115	0.690167	pos	M+H	1.79972	38.3	0	*	Organic oxygen compounds	Organooxygen compounds	Ethers	0.299615	0.426775	0.0470926	-0.129531	0.39134	0.00950518	0.237219	0.193111	-0.382214	0.0964752	-0.0968287	0.267486	-0.322945	-0.573225	-0.0595938	-0.157177	-0.134155	-0.309039	0.155349	-0.00627404	0.0989888	-0.0978194	-0.106132	-0.20022	-0.512201	-0.015661	0.00529763	0.262087	-0.0952983	0.280108	-0.0935763	0.370405	0.102324	0.0226485	-0.00443617	0.0304993
Citrulline	HMDB0000904	C6H13N3O3	198.085	0.690167	pos	M+Na	-2.22267	38.4	0	***	Organic acids and derivatives	Carboxylic acids and derivatives	Amino acids, peptides, and analogues	0.440762	-0.152443	0.216625	0.104893	0.129529	0.0953071	-0.0009222	-0.073798	-0.165292	-0.118633	-0.406991	-0.48798	-0.505579	-0.281789	-0.417892	-0.366493	0.00390587	0.289896	0.145671	0.311123	0.0895094	0.416157	0.494421	0.177542	-0.327498	0.348679	-0.0267542	-0.205705	-0.0491599	0.230196	-0.312124	0.180077	0.054337	-0.0141324	0.0881461	0.0964093
(1alpha,2alpha,4betaH,6alpha,8R)-p-Menthane-2,6,8,9-tetrol	HMDB0039053	C10H20O4	227.125	0.690167	pos	M+Na	-3.90909	41.2	20.5	*	Lipids and lipid-like molecules	Prenol lipids	Monoterpenoids	0.201882	-0.0453847	-0.110045	-0.059076	0.17922	0.0307741	-0.162208	0.0938314	-0.493638	0.278608	0.134999	-0.118596	0.23087	-0.221555	-0.0486979	-0.119208	0.25788	-0.404186	-0.10294	-0.240806	-0.283292	0.0259986	0.407833	0.447608	-0.0831805	0.140873	-0.0998452	-0.383943	0.308919	0.506362	-0.114355	-0.0689635	0.0450866	-0.0329817	-0.00115592	-0.0966861
N-Succinyl-L-glutamate 5-semialdehyde	HMDB0001180	C9H13NO6	249.107	0.690167	pos	M+NH4	-4.68843	36.7	0	**	Organic acids and derivatives	Carboxylic acids and derivatives	Amino acids, peptides, and analogues	-0.0025817	0.0308589	0.000164671	0.230187	0.0284131	0.244159	-0.199933	0.0754134	-0.197948	0.332962	-0.273498	0.035906	0.139493	-0.0732217	0.0368875	0.120626	0.103767	-0.413079	-0.0906047	-0.0137327	-0.0659095	0.179737	0.546025	0.173283	0.0816859	-0.267546	-0.0078162	-0.453975	0.119664	0.0612173	-0.281241	-0.0797244	-0.25203	0.0266203	0.0448051	0.0609649
hydroxyisovaleroyl carnitine	HMDB0062555	C12H23NO5	279.191	0.690167	pos	M+NH4	-2.09475	38.9	0.114	*	Lipids and lipid-like molecules	Fatty Acyls	Fatty acid esters	-0.133525	0.00430942	-0.123853	-0.123887	-0.0426763	0.024762	0.146026	-0.225627	0.203943	-0.142148	0.00379507	0.145494	-0.0842713	0.0707576	0.116204	0.0269576	-0.563219	0.123426	0.189023	0.238314	0.105578	-0.171041	-0.381061	-0.22811	0.0381611	-0.0180324	0.0741642	0.436781	-0.223599	-0.154674	0.0911864	0.0766763	0.118622	0.124621	0.0325086	0.224412
Melibiose	HMDB0000048	C12H22O11	365.105	0.690167	pos	M+Na	-2.24568	36.5	0	***	Organic oxygen compounds	Organooxygen compounds	Carbohydrates and carbohydrate conjugates	-0.619582	-0.617692	0.195676	0.2859	0.263792	0.255913	0.222881	-0.617028	-0.619161	0.169698	-0.620156	-0.618579	0.267175	0.282287	0.281264	-0.619133	0.294742	-0.618729	0.308796	0.30621	0.303678	0.379844	-0.61729	0.25331	0.159178	0.202197	-0.617745	0.284543	0.348782	0.292236	0.362164	-0.618083	0.273971	0.256648	0.267694	0.284598
Betaine	HMDB0000043	C5H11NO2	118.086	0.704017	pos	M+H	0.289127	52	66	***	Organic acids and derivatives	Carboxylic acids and derivatives	Amino acids, peptides, and analogues	-0.123304	-0.0565419	0.12271	-0.245863	0.00299607	-0.00646507	0.0189828	-0.30737	0.0796881	-0.0854676	-0.161656	-0.298877	-0.193768	0.0489553	-0.165071	0.355152	-0.469883	0.0572949	0.38766	0.353337	0.147765	-0.190797	-0.61234	0.203598	0.19649	0.0515951	0.0226598	0.370639	0.0364684	0.134718	0.149253	-0.0996023	0.0603142	0.131859	-0.0564325	0.141303
Acetylcholine	HMDB0000895	C7H15NO2	146.117	0.704017	pos	M+H	-1.70799	52.4	65.8	**	Organic nitrogen compounds	Organonitrogen compounds	Quaternary ammonium salts	-0.221912	-0.123948	-0.287607	-0.135318	0.388912	0.47745	-0.314874	0.383914	-0.0496481	0.0685931	-0.0902254	-0.0750209	0.389008	-0.0269488	0.102734	-0.0598898	-0.305533	-0.52255	0.0609753	0.16772	-0.349427	-0.45174	0.0130257	0.333236	-0.0480993	0.257063	-0.207843	0.203907	0.0595503	0.171757	0.0120626	-0.193821	-0.0287871	0.252857	-0.142053	0.29248
Alanyl-Serine	HMDB0028696	C6H12N2O4	177.087	0.704017	pos	M+H, M+Na	-1.84602	38	0	*	Organic acids and derivatives	Carboxylic acids and derivatives	Amino acids, peptides, and analogues	0.256793	0.0813269	0.2368	0.211828	-0.239634	0.437413	0.383119	0.247376	-0.181718	0.133892	-0.0286474	0.101932	-0.405747	0.124793	-0.190429	0.380161	0.156015	-0.482813	0.0970376	0.206871	-0.244165	-0.562587	-0.29617	-0.229734	-0.202628	-0.012122	0.238002	-0.11047	-0.229773	0.260781	-0.130653	-0.239564	-0.0100487	0.0841231	0.0551485	0.10349
α-D-Galacturonic acid	HMDB0003363	C6H10O7	193.035	0.69715	neg	M-H	-3.89829	37.5	0	**	Organic oxygen compounds	Organooxygen compounds	Carbohydrates and carbohydrate conjugates	-0.283028	-0.558857	-0.0724553	0.286481	-0.0615235	0.441143	-0.0798681	-0.030923	-0.000845308	0.156753	0.384553	-0.161096	-0.0586157	0.142292	0.0281556	0.432749	-0.125449	-0.147476	0.196153	0.243044	0.212284	-0.341985	-0.168578	-0.0240279	-0.268373	-0.346167	-0.0939113	-0.0336053	0.0596701	-0.0916553	0.224591	-0.169416	-0.0208302	0.163256	0.0102292	0.157333
D-Ribose	HMDB0000283	C5H10O5	195.05	0.69715	neg	M+FA-H	-4.49885	39.1	5.61	**	Organic oxygen compounds	Organooxygen compounds	Carbohydrates and carbohydrate conjugates	-0.232094	-0.407781	-0.465662	-0.125148	-0.262088	0.181304	-0.29731	-0.0277537	0.434276	-0.13162	-0.0184257	-0.202988	0.534338	0.221096	0.426299	-0.19537	-0.000354859	0.21426	-0.0453254	0.262718	-0.162154	-0.205908	0.0716602	0.0370494	-0.0958021	0.0509209	-0.296386	0.280253	0.151112	-0.0643317	0.169684	0.079851	0.0252699	0.0667948	0.00953674	0.0200785
Alanyl-Aspartate	HMDB0028683	C7H12N2O5	203.067	0.69715	neg	M-H	-4.11963	37.2	0	*	Organic acids and derivatives	Peptidomimetics	Hybrid peptides	-0.810697	-0.808674	-0.808219	0.0982349	0.124437	0.179262	-0.808482	0.0995187	0.189303	0.116293	0.167791	0.0984148	0.176286	0.188011	0.156687	0.101644	0.102405	0.155004	0.0901093	0.0234757	-0.810548	0.107956	0.168884	0.131997	0.118123	0.137856	0.108925	0.130527	0.11612	0.142177	0.129286	0.154493	0.133655	0.149361	0.135102	0.115283
Sulfanilamide	HMDB0014404	C6H8N2O2S	217.029	0.69715	neg	M+FA-H	2.09418	38.4	0		Benzenoids	Benzene and substituted derivatives	Benzenesulfonamides	0.28438	0.19413	0.193697	0.157695	0.183228	0.391209	0.153955	0.219857	-0.150234	-0.168186	-0.442836	-0.187613	-0.354497	-0.608791	-0.143283	-0.00560389	-0.11193	0.0470476	0.185873	0.312423	0.099326	0.122822	0.0357131	-0.025289	-0.254477	-0.0390109	0.115818	0.0797471	0.053622	0.0323827	-0.0492176	0.0823879	-0.105353	-0.131254	-0.0794907	-0.0882487
O-propanoyl-D-carnitine	HMDB0240784	C10H19NO4	235.165	0.704017	pos	M+NH4	-2.68803	38.9	1.17		Lipids and lipid-like molecules	Fatty Acyls	Fatty esters	-0.11148	-0.0609963	0.142764	-0.113073	-0.111158	-0.0767122	0.105286	-0.265014	0.282034	-0.0996903	-0.0875806	-0.261492	-0.248022	0.138269	-0.0600757	0.325995	-0.403373	0.246382	0.303436	0.327661	0.184182	-0.180679	-0.661888	0.0273763	0.221738	0.0686582	0.018515	0.338112	-0.133947	-0.125683	0.140362	-0.0565929	-0.0113928	0.0662463	-0.0230572	0.15489
L-erythro-tetrahydrobiopterin	HMDB0059658	C9H15N5O3	242.124	0.704017	pos	M+H	-2.46895	37.6	0	**	Organoheterocyclic compounds	Pteridines and derivatives	Pterins and derivatives	-0.0534127	-0.321192	0.0285715	-0.204422	0.0593319	0.144781	0.128867	0.283937	0.129075	0.00934079	0.0605961	0.0747723	0.223998	0.0186582	0.0438137	-0.049995	-0.317218	-0.273831	0.180649	0.0643897	-0.303127	0.139952	-0.0191588	0.285083	0.0413939	0.0674278	-0.328636	-0.706288	0.293712	0.170258	-0.201317	0.181399	0.0469198	0.0861822	0.0567721	-0.041284
Asparaginyl-Isoleucine	HMDB0028734	C10H19N3O4	246.144	0.704017	pos	M+H	-2.12601	38.1	0	*	Organic acids and derivatives	Carboxylic acids and derivatives	Amino acids, peptides, and analogues	-0.0775036	-0.409453	0.085156	-0.212973	-0.0364966	0.0956144	0.163877	0.170798	0.353049	-0.121095	-0.105029	0.00212924	0.103189	0.115602	0.012238	0.113917	-0.615049	-0.0498009	0.384951	0.253705	-0.073475	0.0765155	-0.440538	0.199145	0.107178	0.0764276	-0.259331	-0.446805	0.207512	-0.0264867	-0.102177	0.195374	0.0135701	0.0649083	0.052911	0.128446
Valyl-Asparagine	HMDB0029122	C9H17N3O4	249.155	0.704017	pos	M+NH4	-2.29611	39.3	2.43	*	Organic acids and derivatives	Carboxylic acids and derivatives	Amino acids, peptides, and analogues	0.0376989	0.390596	-0.0771599	0.0401769	0.0105603	-0.00791154	0.201574	-0.559067	0.16459	0.0307127	-0.0115196	-0.0719344	-0.149925	-0.0525997	0.0832955	0.104446	-0.0096334	0.138739	-0.335428	0.176658	0.439098	-0.0902666	-0.280099	0.000341159	-0.317745	0.0704244	-0.0906057	0.440933	-0.416685	-0.145017	0.118656	-0.0835854	0.0335673	0.0901097	0.0180112	0.108993
Isovalerylcarnitine	HMDB0000688	C12H23NO4	263.196	0.704017	pos	M+NH4	-2.17499	36.8	0	*	Lipids and lipid-like molecules	Fatty Acyls	Fatty acid esters	-0.395255	-0.385844	-0.0465712	-0.230545	0.0171161	0.214816	-0.110329	0.184359	0.363384	-0.0838629	0.00805777	-0.281982	0.205735	0.396703	0.11477	0.0951723	-0.603297	-0.0083146	0.172964	0.289218	-0.0115069	-0.28863	-0.408104	0.212781	0.321554	0.107918	-0.121923	0.276934	-0.123553	-0.190911	0.118458	-0.0354018	0.0358737	0.0743719	0.0148108	0.101036
Norophthalmic acid	HMDB0005766	C10H17N3O6	274.105	0.69715	neg	M-H	0.990121	52.6	73.5	*	Organic acids and derivatives	Carboxylic acids and derivatives	Amino acids, peptides, and analogues	-0.0629908	-0.430732	0.0222933	-0.400545	-0.21944	-0.112896	-0.413471	0.371735	-0.122369	0.227347	-0.0479959	0.207842	0.000334069	0.105811	0.334909	-0.0887656	-0.133936	0.222453	0.124883	-0.324275	-0.525583	-0.232975	0.294874	0.474417	0.128474	0.36228	0.177177	0.0306572	0.0158399	-0.108942	0.0178597	0.472715	-0.0489605	-0.174884	-0.104051	-0.0390881
N2-gamma-Glutamylglutamine	HMDB0011738	C10H17N3O6	276.118	0.704017	pos	M+H, M+Na	-1.91061	38.2	0	*	Organic acids and derivatives	Carboxylic acids and derivatives	Amino acids, peptides, and analogues	-0.102237	-0.288318	-0.0115155	-0.448976	-0.16084	-0.221104	-0.276247	0.371086	-0.113781	0.362332	0.0758068	0.221956	0.055969	0.147044	0.295903	0.0272899	-0.304476	0.212459	0.0732787	-0.269196	-0.623141	-0.205811	0.0429026	0.376859	0.134866	0.255319	0.110213	-0.0562868	-0.102654	0.0377386	0.0124436	0.269643	-0.0639322	0.0783855	0.0087361	0.0782853
Tetraphyllin B sulfate	HMDB0038486	C12H17NO10S	385.091	0.704017	pos	M+NH4	0.225918	37	0	*	Organic oxygen compounds	Organooxygen compounds	Carbohydrates and carbohydrate conjugates	0.317037	0.207462	0.231694	0.0851704	0.153049	0.137871	0.121608	0.1677	-0.186027	0.100127	-0.290678	-0.177136	-0.334813	-0.682963	-0.238517	0.0683838	-0.0806298	0.09724	0.13805	0.247924	0.223897	-0.0364234	-0.109049	0.00621454	-0.123009	0.016854	0.0544425	0.0840161	0.0182355	-0.235971	-0.102072	0.123872	-0.0402949	0.00967676	-0.0202003	0.047258
Succinic acid	HMDB0000254	C4H6O4	163.024	0.712817	neg	M+FA-H	-8.43883	37.1	0	***	Organic acids and derivatives	Carboxylic acids and derivatives	Dicarboxylic acids and derivatives	-0.675604	0.212606	-0.67322	-0.670522	-0.670495	-0.670215	0.161304	0.261505	0.243792	0.201282	0.248823	-0.674572	0.257947	0.207457	0.187115	0.245694	0.199436	0.301942	0.281185	0.324396	0.290747	0.129287	-0.673244	0.110554	0.0621173	-0.674787	-0.673713	0.186396	0.271371	0.208624	0.253654	0.226181	0.245101	0.244228	0.251101	0.242526
myo-Inositol	HMDB0000211	C6H12O6	225.061	0.712817	neg	M-H, M+FA-H	-4.87881	42.2	22.2	**	Organic oxygen compounds	Organooxygen compounds	Alcohols and polyols	0.314663	0.270384	0.0958185	0.211871	0.176116	0.227712	0.179069	0.281808	0.268913	-0.035429	-0.356683	-0.399965	-0.359798	-0.60035	-0.267119	-0.13481	0.180641	-0.0728569	0.39965	0.223784	0.0994916	0.0334644	-0.0138392	-0.0181322	-0.180273	-0.00130484	0.0307298	0.0123708	0.0560397	-0.0999304	-0.217951	0.0112661	-0.106061	-0.0835375	-0.0292193	-0.0965321
D-erythro-L-galacto-Nonulose	HMDB0029955	C9H18O9	315.094	0.712817	neg	M+FA-H	0.79789	44.3	33.7		Organic oxygen compounds	Organooxygen compounds	Carbohydrates and carbohydrate conjugates	-0.289758	0.0553623	-0.122894	-0.11683	-0.378273	-0.00524982	-0.053962	0.129171	0.168183	-0.448326	0.26244	0.0285848	0.287097	-0.171112	-0.0538721	0.193812	-0.119152	0.143413	0.259431	0.372477	0.187215	-0.375338	-0.363396	-0.211516	-0.068057	-0.478197	-0.411694	-0.147222	0.217527	0.521803	0.155206	-0.0650513	0.236477	0.284263	0.16104	0.216399
Dimethylglycine	HMDB0000092	C4H9NO2	104.071	0.71785	pos	M+H	2.8425	55.4	85.1	**	Organic acids and derivatives	Carboxylic acids and derivatives	Amino acids, peptides, and analogues	0.308883	0.551846	-0.250838	-0.00572351	0.195579	0.0441483	-0.10782	0.0134404	0.0353335	-0.0217062	0.00776764	-0.188225	0.228339	0.144452	-0.169349	0.0745782	-0.161461	-0.17009	-0.28649	0.00462306	-0.298604	-0.387117	-0.31803	-0.00750983	-0.285631	0.246428	0.352517	0.21348	-0.121633	-0.448154	0.41812	0.123178	0.104974	0.17796	-0.0924802	0.0752114
L-Proline	HMDB0000162	C5H9NO2	116.071	0.71785	pos	M+H	1.0854	58.1	97.5	**	Organic acids and derivatives	Carboxylic acids and derivatives	Amino acids, peptides, and analogues	0.175473	0.0937684	0.137389	0.124167	0.395124	-0.228821	0.214989	-0.105582	-0.254943	-0.119899	-0.196664	-0.155049	-0.238938	-0.0302161	0.13597	-0.604876	0.12603	-0.37906	0.238075	0.0927087	0.13102	-0.259764	0.318257	0.240297	-0.279213	-0.183399	-0.264407	0.109378	0.0847647	0.174399	0.351382	0.0486007	0.0180673	0.0643622	-0.0295351	0.0561452
Biuret	HMDB0249282	C2H5N3O2	121.072	0.71785	pos	M+NH4	-0.345491	39.2	0		Unclassified	Unclassified	Unclassified	0.0970825	0.419908	-0.479859	0.167357	-0.104647	0.292044	-0.392851	0.101706	0.190813	0.0669362	0.505652	0.237731	0.341939	-0.0739397	-0.133766	0.474979	-0.350385	-0.0682201	-0.0372274	0.121149	-0.247995	0.151335	0.0388717	-0.170053	-0.126397	-0.0698675	-0.494348	0.0936241	0.0466665	-0.398459	0.186788	-0.476932	0.0905707	0.0351959	-0.00932974	-0.0260718
Creatine	HMDB0000064	C4H9N3O2	132.077	0.71785	pos	M+H, M+K, M+Na	-0.915383	55	81.1	**	Organic acids and derivatives	Carboxylic acids and derivatives	Amino acids, peptides, and analogues	0.12547	0.495384	-0.202033	0.0557381	0.086513	-0.018561	0.193278	-0.447143	-0.0267511	0.0817595	0.0617806	0.0659449	-0.0741982	-0.148298	0.129701	-0.0875321	0.179831	-0.0474583	-0.504616	0.0319764	0.374359	0.0205571	0.00661577	0.00794869	-0.501731	0.0269313	-0.112601	0.311256	-0.398132	0.112114	0.0510875	-0.0207687	0.053229	0.0438637	0.045015	0.0294721
Trigonelline	HMDB0000875	C7H7NO2	138.055	0.71785	pos	M+H	-1.83885	44.1	28.7	***	Alkaloids and derivatives	Unclassified	Unclassified	0.0396501	0.0105835	-0.0784148	0.572353	-0.100797	0.329655	-0.151538	-0.427647	-0.186469	-0.151693	-0.153495	-0.213419	0.0487041	-0.175562	-0.0899681	-0.178061	0.0502831	0.304539	-0.11205	0.144083	-0.107601	0.0513424	0.0857721	0.0396735	0.468581	-0.279642	-0.107594	0.572085	0.014632	-0.0994626	-0.107195	-0.320567	0.111093	0.0622778	0.0645206	0.0713467
Nicotinic acid	HMDB0001488	C6H5NO2	141.066	0.71785	pos	M+NH4	-1.71515	38.2	0	***	Organoheterocyclic compounds	Pyridines and derivatives	Pyridinecarboxylic acids and derivatives	-0.0938377	-0.256509	-0.254556	-0.0410664	-0.0652112	-0.00832795	-0.533836	0.466164	-0.00655803	-0.114852	0.107004	-0.0614749	0.17451	0.173743	0.0452702	-0.506348	0.216625	-0.0666864	0.140493	0.181587	0.289382	-0.176932	-0.0224124	-0.0785166	0.267885	0.182262	-0.34761	-0.2639	0.23059	0.192904	0.0847749	0.0415379	0.0749031	-0.0437054	0.0385125	0.0341921
Acamprosate	HMDB0014797	C5H11NO4S	182.048	0.71785	pos	M+H	-1.30609	37.6	0		Organic acids and derivatives	Organic sulfonic acids and derivatives	Organosulfonic acids and derivatives	-0.0756203	-0.00738426	0.0244677	-0.0125523	-0.8569	-0.0313022	0.0698442	0.0394134	0.055088	0.0661577	0.136383	0.0412085	0.111288	-0.863617	0.0336547	0.133256	0.0744432	0.107516	0.0316961	0.128463	-0.000960953	0.0369495	0.103376	0.0473883	0.0272951	0.135602	0.0577501	0.0532812	0.0695625	0.102389	-0.0293016	-0.0766069	0.0449118	0.072687	0.0734041	0.0767678
3-Nitrotyrosine	HMDB0001904	C9H10N2O5	265.023	0.71785	pos	M+K	1.82261	37.7	0	*	Organic acids and derivatives	Carboxylic acids and derivatives	Amino acids, peptides, and analogues	0.473142	0.20744	0.243881	-0.047959	0.20238	0.0885202	0.0597456	0.0839762	-0.206258	0.0517421	-0.498661	-0.211932	-0.256502	-0.526858	-0.144106	0.00889955	0.0536956	0.0561866	0.0555429	0.119175	0.0760206	0.117259	-0.0212025	0.150315	-0.211505	0.192143	0.205154	0.125804	-0.0377117	-0.518886	0.0181477	0.181332	-0.0693197	-0.0785569	-0.0314793	0.0904358
Cytidine monophosphate	HMDB0000095	C9H14N3O8P	306.049	0.71785	pos	M+H-H2O	1.24341	37.3	0	***	Nucleosides, nucleotides, and analogues	Pyrimidine nucleotides	Pyrimidine ribonucleotides	0.22329	0.140109	0.0653727	0.0442008	0.0804023	0.36231	0.384539	0.199464	-0.345288	0.212498	-0.165843	-0.299132	-0.165205	-0.520964	-0.206643	-0.230997	0.004068	-0.0296934	0.0317233	0.134371	0.0358402	0.0792615	-0.0347352	0.0610841	-0.0951597	0.278568	0.132642	0.0535351	0.0875838	-0.615461	-0.119686	0.0896449	-0.136466	0.168403	0.064327	0.0320344
Cyclohexanone	HMDB0003315	C6H10O	116.107	0.731917	pos	M+NH4	1.1525	38.5	0	*	Organic oxygen compounds	Organooxygen compounds	Carbonyl compounds	0.358243	0.285497	-0.25768	0.0990112	0.234244	0.150668	0.393813	-0.20366	0.00153814	-0.324626	-0.0605644	0.33844	0.110134	-0.451346	0.152716	-0.115374	-0.606187	-0.0902829	-0.0380576	0.373289	-0.24173	0.140615	0.0360037	-0.274023	-0.125813	-0.0966741	-0.47786	-0.163296	-0.0761997	-0.0111567	0.110607	0.283593	-0.0207678	0.19215	0.141649	0.233089
1-Aminocyclohexanecarboxylic acid	HMDB0243822	C7H13NO2	144.102	0.731917	pos	M+H	-1.30886	46.5	41.9	*	Lipids and lipid-like molecules	Prenol lipids	Monoterpenoids	-0.265852	-0.0303002	0.387964	0.407113	-0.448851	0.277224	0.504978	0.090941	0.312813	0.30873	0.116663	-0.495022	-0.348122	-0.382976	-0.481506	0.310314	0.064194	0.237823	0.344923	0.329867	0.25743	-0.128447	-0.433397	0.412998	-0.47477	-0.13988	-0.212416	0.0497837	-0.052953	-0.410869	-0.304962	-0.480158	0.162294	0.154743	0.177547	0.18214
N2-Acetyl-L-ornithine	HMDB0003357	C7H14N2O3	175.107	0.731917	pos	M+H	-1.68976	45.4	34.5	**	Organic acids and derivatives	Carboxylic acids and derivatives	Amino acids, peptides, and analogues	-0.531257	-0.406153	-0.0172945	0.235913	-0.420812	0.360717	0.205715	0.227132	-0.154972	0.063528	0.136892	-0.154746	-0.00411018	-0.550612	0.449388	0.0421383	-0.180075	0.120283	0.194553	0.0469602	0.445662	0.102917	-0.0216908	0.0620614	0.0869585	-0.139189	0.0681503	-0.127662	0.0049318	0.211416	-0.0764897	-0.320528	-0.00469239	0.0187295	0.0284941	-0.0022565
Diethylphosphate	HMDB0012209	C4H11O4P	199.037	0.72825	neg	M+FA-H	-3.70576	38.7	0	*	Organic acids and derivatives	Organic phosphoric acids and derivatives	Phosphate esters	-0.542055	0.000185766	-0.211527	-0.0453713	0.0220201	0.0501215	0.136762	0.0588445	0.396045	0.0295369	0.162267	0.237351	0.246136	0.457945	0.0133212	0.16455	-0.294141	-0.354109	0.232398	0.357404	-0.0598586	-0.0996283	-0.146392	0.0750677	0.126675	-0.0678994	-0.219137	-0.0650115	0.255287	-0.418547	0.0057973	-0.440728	0.105623	-0.134531	-0.0580132	0.0236088
Prolylhydroxyproline	HMDB0006695	C10H16N2O4	229.118	0.731917	pos	M+H	-1.72142	49.1	51.1	***	Organic acids and derivatives	Carboxylic acids and derivatives	Amino acids, peptides, and analogues	0.033466	0.0225695	-0.0253041	0.0457218	0.0337501	0.00277174	-0.00758093	0.0318328	0.0145112	0.0405105	0.0661831	0.039227	0.0530314	0.0369896	0.0358621	0.037346	0.0180514	0.00815459	0.0033454	0.0311644	-0.933817	0.0454734	0.0416348	0.0382385	0.0115252	-0.00300285	0.0193574	0.0340072	0.0382184	0.0482717	0.0239985	0.00411195	0.0257434	0.0282108	0.0293093	0.0271156
Phenyl-Leucine	HMDB0094662	C12H17NO2	246.09	0.731917	pos	M+K	4.925	46.8	49.9		Organic acids and derivatives	Carboxylic acids and derivatives	Amino acids, peptides, and analogues	-0.236132	-0.177366	-0.382098	0.107706	-0.282194	0.320191	-0.162774	-0.341185	-0.045919	-0.176501	-0.0611321	-0.00924706	0.311748	0.143226	0.278449	0.0765616	0.0986841	0.157499	-0.153991	0.617902	-0.321493	0.0025487	0.0771246	-0.0814972	-0.156692	-0.373139	0.341371	0.118118	-0.0187901	0.0643341	0.172164	0.0409504	-0.0561368	-0.0744672	0.12465	0.0575276
Coumestrol	HMDB0002326	C15H8O5	251.034	0.731917	pos	M+H-H2O	-0.747835	36.6	0		Phenylpropanoids and polyketides	Isoflavonoids	Coumestans	0.329404	-0.023338	-0.227394	0.104722	0.136033	0.18743	0.283641	0.0890125	-0.182203	-0.0888301	0.00682027	-0.167864	0.0372653	-0.447084	-0.0799965	-0.0275504	0.256076	0.32287	0.0986044	0.107329	0.277021	0.240217	0.120881	-0.257552	-0.124973	0.183851	0.284387	-0.339977	-0.0328584	-0.670596	0.0589773	0.12627	-0.333781	-0.237461	0.157049	-0.166401
Glutaminyl-Lysine	HMDB0028802	C11H22N4O4	257.16	0.731917	pos	M+H-H2O	-2.11995	38.3	0	*	Organic acids and derivatives	Carboxylic acids and derivatives	Amino acids, peptides, and analogues	-0.564751	0.28243	0.407517	0.407936	-0.55957	0.391343	0.433803	0.340303	0.390551	0.40212	0.347137	-0.563705	-0.56544	-0.566197	-0.565763	0.380461	0.255353	0.350798	0.361754	0.385082	0.366285	-0.564004	-0.562358	0.409405	-0.560849	-0.563922	-0.562833	0.294525	0.286262	-0.564435	-0.564493	-0.563187	0.343051	0.365027	0.335119	0.355243
Tiglylcarnitine	HMDB0002366	C12H21NO4	261.18	0.731917	pos	M+NH4	-2.01937	41.6	14	*	Lipids and lipid-like molecules	Fatty Acyls	Fatty acid esters	0.0821405	0.175416	0.266921	0.267228	-0.687078	0.24316	0.306534	0.175149	0.27618	0.233733	0.18098	-0.691064	0.0655642	-0.693466	-0.693048	0.268807	0.126851	0.242658	0.257872	0.259085	0.236858	0.105356	-0.689766	0.264818	-0.688311	0.110013	0.109241	0.219316	0.121244	-0.691768	0.0764504	-0.690564	0.200641	0.217548	0.215506	0.219794
Tetranor-8-NO2-CLA	LMFA01120009	C14H23NO4	287.196	0.731917	pos	M+NH4	-2.42004	41.9	17.4		Lipids and lipid-like molecules	Fatty Acyls	Fatty Acids and Conjugates	-0.503507	-0.501697	0.431023	0.460003	-0.498755	0.398135	0.495565	0.258383	0.409135	0.388533	0.292296	-0.502547	-0.504139	0.302864	-0.504435	0.380616	0.274708	0.369289	0.402457	0.390294	0.378058	-0.502822	-0.501312	0.426939	-0.499928	-0.502747	-0.501748	-0.502292	0.203001	-0.503217	-0.50327	-0.502072	0.31467	0.30903	0.32636	0.323132
6-[(3-carboxy-2-methylprop-2-en-1-yl)oxy]-3,4,5-trihydroxyoxane-2-carboxylic acid	HMDB0128928	C11H16O9	310.113	0.731917	pos	M+NH4	-2.17989	36.8	0	*	Organic acids and derivatives	Carboxylic acids and derivatives	Amino acids, peptides, and analogues	-0.323596	-0.194507	-0.41435	-0.26751	-0.4684	-0.0520041	-0.0758721	-0.0116644	0.296125	0.0967487	0.0363092	0.158462	0.453036	0.409167	0.248147	0.161013	0.00567142	0.358681	-0.36786	-0.546964	-0.193278	-0.0860309	0.198504	0.305034	0.152848	0.297515	-0.0967245	-0.197465	-0.0150779	-0.18573	0.02823	-0.0678281	-0.042548	-0.035012	0.241297	0.195635
Arsenate	HMDB0012190	AsH3O4	140.917	0.743067	neg	M-H	-3.86138	38.9	0	*	Mixed metal/non-metal compounds	Miscellaneous mixed metal/non-metals	Miscellaneous metallic oxoanionic compounds	-0.536694	0.243746	0.151504	-0.342646	0.066376	0.251608	0.124021	0.43526	-0.108666	-0.56474	-0.103068	0.173501	0.0626983	-0.028204	-0.0647206	-0.04436	-0.325309	0.0406654	-0.523332	-0.473482	0.209281	0.280612	0.309124	-0.368385	-0.151864	0.161767	0.0266194	-0.102552	0.0794224	-0.312867	0.0678101	0.313618	0.424858	0.236861	0.0268533	0.364686
Gluconic acid	HMDB0000625	C6H12O7	177.04	0.743067	neg	M-H2O-H	-4.2877	37.4	0	***	Organic oxygen compounds	Organooxygen compounds	Carbohydrates and carbohydrate conjugates	-0.195185	-0.222586	-0.242716	-0.142379	-0.223917	-0.154851	0.0602113	0.0285824	0.295578	0.0692103	0.141921	0.0857467	0.568533	0.531708	0.397187	0.0760885	-0.185137	-0.0819982	-0.127131	0.0697554	-0.187657	-0.0113539	0.0211897	0.0352726	-0.074595	0.0241076	-0.431467	0.00202573	0.0140943	-0.12129	-0.093294	-0.219305	0.132388	-0.0335034	0.10606	0.0887081
L-Fucose	HMDB0000174	C6H12O5	209.066	0.743067	neg	M+FA-H	-3.63772	39.3	5.02	**	Organic oxygen compounds	Organooxygen compounds	Carbohydrates and carbohydrate conjugates	-0.540611	0.00132201	-0.19174	0.0721309	-0.0642728	-0.0792116	0.189553	-0.0328997	0.436344	0.0974931	0.148539	0.15609	0.164772	0.329743	0.106521	0.144553	-0.321851	-0.43286	0.309546	0.459389	-0.0341761	-0.285071	-0.191733	0.107685	0.213026	-0.03243	-0.167105	-0.0872596	0.240874	-0.201302	-0.148167	-0.354856	0.123002	-0.0559032	0.0259617	-0.105097
Hydroxyprolyl-Proline	HMDB0028871	C10H16N2O4	227.103	0.743067	neg	M-H	-1.99364	37.1	0	*	Organic acids and derivatives	Carboxylic acids and derivatives	Amino acids, peptides, and analogues	0.0567535	0.0534194	0.00474065	0.078898	0.0423956	0.0472673	0.00614832	0.0758673	0.0645825	0.0861476	0.100267	0.0629962	0.0721719	0.0867471	0.0442368	0.0720145	0.0454784	0.0541488	-0.898658	0.0202233	-0.899733	0.094848	0.0799835	0.0508351	0.00644033	0.0445314	0.0357708	0.0500674	0.00868657	0.0607529	0.0162301	0.0268098	0.0710297	0.0603963	0.0487841	0.068721
2-Hydroxy-cis-hex-2,4-dienoate	HMDB0000822	C6H8O3	129.055	0.7463	pos	M+H	-0.4076	38.5	0	**	Lipids and lipid-like molecules	Fatty Acyls	Fatty Acids and Conjugates	-0.229426	-0.337323	0.116137	0.190511	0.00768157	-0.447064	0.200683	-0.557628	0.340635	-0.00871393	0.223176	0.270592	0.136993	0.329434	0.26702	0.0813194	-0.0999081	-0.15155	0.21909	0.250623	0.164985	-0.45081	-0.0452373	0.442372	-0.050063	0.213445	-0.358199	-0.276312	0.0402406	-0.103926	-0.00945066	-0.180196	-0.212187	-0.380987	0.187061	0.216984
(S)C(S)S-S-Methylcysteine sulfoxide	HMDB0029432	C4H9NO3S	134.027	0.7463	pos	M+H-H2O	-0.838263	43.2	25.5	*	Organic acids and derivatives	Carboxylic acids and derivatives	Amino acids, peptides, and analogues	-0.0881999	0.322881	0.395638	-0.301802	0.556075	0.426768	0.141473	0.409354	0.140019	0.161811	-0.287765	-0.158165	-0.0861966	0.404614	0.0261948	-0.0682733	-0.0185121	0.095432	0.00688037	-0.212745	-0.279321	0.243495	-0.264458	-0.310513	-0.307829	-0.425172	-0.443925	-0.0681733	-0.226544	0.297862	0.17465	-0.168473	-0.0700445	-0.109098	0.0609219	0.0311414
Tetrahydrofurfuryl propionate	HMDB0031177	C8H14O3	176.128	0.7463	pos	M+NH4	-2.03514	39.8	6.36	*	Organoheterocyclic compounds	Tetrahydrofurans	Unclassified	0.342138	0.439891	0.139811	0.188941	0.42457	0.270425	-0.0577433	0.193384	0.114266	-0.344212	0.0624989	0.119117	-0.222754	-0.249331	0.207837	0.0526458	-0.424813	0.0224958	0.20689	-0.219133	-0.289906	-0.560109	-0.000941095	-0.459105	-0.0512589	-0.0462527	-0.0788808	0.0146549	-0.0472414	0.036974	-0.0213452	0.0416684	0.09766	-0.0334688	0.0277046	0.10292
Nicotinamide N-oxide	HMDB0002730	C6H6N2O2	177.007	0.7463	pos	M+K	4.19826	37.5	0	*	Organoheterocyclic compounds	Pyridines and derivatives	Pyridinecarboxylic acids and derivatives	-0.161885	0.135027	-0.0621122	0.271374	-0.0813666	-0.209958	-0.00174082	0.176646	0.0766697	0.185457	0.350751	0.261772	0.30636	0.201424	-0.116561	0.388378	0.153717	0.337332	-0.466764	-0.104209	-0.0764435	0.0459407	-0.313903	-0.128981	-0.39531	0.283265	0.356761	-0.151979	-0.611622	-0.152775	-0.399681	-0.350747	-0.12674	0.102265	0.126698	0.152941
3-Hydroxykynurenamine	HMDB0060281	C9H12N2O2	198.123	0.7463	pos	M+NH4	-1.49969	37.6	0	**	Organic oxygen compounds	Organooxygen compounds	Carbonyl compounds	-0.160918	-0.110355	-0.299072	0.00250676	-0.0794587	0.29927	-0.223107	-0.145362	-0.0556412	-0.0886762	-0.0513263	-0.0512268	0.209557	0.0411473	0.248853	0.0397101	0.148648	0.229609	-0.28	0.636187	-0.261187	0.0974184	0.035931	-0.363813	-0.192575	-0.260445	0.312969	0.23199	-0.12383	-0.0561435	-0.00988742	0.226184	-0.226316	0.145707	0.0603318	0.0733219
Diethyl tartrate	HMDB0033584	C8H14O6	224.112	0.7463	pos	M+NH4	-2.03965	38.3	0		Organic acids and derivatives	Hydroxy acids and derivatives	Beta hydroxy acids and derivatives	-0.302199	-0.21211	-0.137865	-0.386424	0.229364	-0.197419	-0.613786	0.139885	-0.298683	0.0975986	0.386214	0.193255	0.0894736	0.237472	0.136059	0.16697	-0.0926025	0.00717371	-0.183398	-0.322057	-0.361038	0.0335913	0.0275201	0.0137196	0.238935	0.265211	0.107456	-0.0485539	0.204353	0.271215	-0.148814	0.233524	0.0852329	0.0174199	-0.0268821	0.150186
Hydroxyprolyl-Histidine	HMDB0028865	C11H16N4O4	269.124	0.7463	pos	M+H	-1.93488	43.9	30.3	*	Organic acids and derivatives	Carboxylic acids and derivatives	Amino acids, peptides, and analogues	0.0916905	-0.0611946	-0.281201	-0.101954	0.0863239	0.210861	-0.155017	0.0956211	-0.122459	0.0483497	0.234793	0.1065	0.487134	0.166056	0.236263	-0.102312	-0.512866	-0.322721	0.30936	0.0611756	-0.392751	-0.244093	0.183722	0.154858	0.13172	0.179255	-0.204881	-0.255546	0.1431	0.154305	-0.391663	0.0403874	-0.00268242	-0.0660156	0.0413178	0.0545641
2'-deoxycytidine 3'-monophosphate	HMDB0062545	C9H14N3O7P	290.054	0.7463	pos	M+H-H2O	1.66837	37.8	0		Nucleosides, nucleotides, and analogues	Ribonucleoside 3'-phosphates	Unclassified	-0.371637	-0.134543	-0.0893222	-0.165807	-0.115356	-0.235988	0.170322	-0.0872524	0.394451	0.227233	0.05318	0.221349	0.0364238	0.274383	0.227764	0.201958	-0.252255	-0.360315	0.302653	0.455474	-0.0212408	-0.409396	-0.114589	0.188896	0.307825	-0.0222205	-0.0686387	-0.0154729	0.359541	-0.544526	-0.137764	-0.162118	-0.0768401	-0.0278362	0.0181596	-0.026497
n-Ribosylhistidine	HMDB0002089	C11H17N3O6	305.145	0.7463	pos	M+NH4	-2.52297	37.3	0	*	Organic acids and derivatives	Carboxylic acids and derivatives	Amino acids, peptides, and analogues	0.269657	-0.162697	-0.00781703	-0.559908	0.102809	-0.147	-0.477564	-0.239485	0.190054	0.379253	0.209975	-0.0172747	-0.369327	0.305928	0.145123	-0.502676	-0.386779	0.381286	0.0941942	0.140821	-0.546523	0.224986	0.412383	0.314874	-0.0837068	0.440092	-0.10189	0.0293073	-0.285629	0.182244	-0.39058	0.285248	0.00915368	0.134411	0.153587	-0.126529
Dihydro-4-mercapto-3(2H)-furanone	HMDB0039786	C4H6O2S	119.016	0.762183	pos	M+H, M+NH4	-0.0800335	41	14.6		Organoheterocyclic compounds	Dihydrofurans	Furanones	-0.00126423	0.187734	0.0952258	-0.0778838	-0.193976	-0.0334471	-0.0784718	0.237324	-0.0385151	-0.0101274	-0.237726	-0.0382168	-0.320694	0.138993	0.179871	-0.153077	-0.0613958	0.0410383	0.126299	-0.189243	-0.222979	0.216813	0.0104523	0.319454	0.0135017	-0.511875	0.488125	-0.145494	-0.0674673	0.183805	0.18506	-0.0810972	0.0118651	-0.0591077	0.0254298	0.0610682
(5R)-5-Hydroxyhexanoic acid	HMDB0000409	C6H12O3	133.086	0.762183	pos	M+H	-1.03649	38.1	0	*	Lipids and lipid-like molecules	Fatty Acyls	Fatty acids and conjugates	-0.286731	-0.0113668	0.344256	0.0284796	-0.0474191	-0.225784	-0.177678	0.080407	0.271696	0.359216	-0.365698	0.508113	-0.175358	0.037328	-0.199017	0.0731699	0.277567	0.248488	-0.345304	-0.491887	0.217435	-0.421324	0.309771	-0.107934	0.362933	0.157841	0.0884831	-0.32874	-0.0504208	-0.244949	-0.20906	0.288415	-0.44975	-0.23796	0.437334	0.28545
8-Hydroxyadenine	HMDB0000542	C5H5N5O	152.056	0.762183	pos	M+H	-1.51734	38.7	2.61	*	Organoheterocyclic compounds	Imidazopyrimidines	Purines and purine derivatives	0.158982	0.441514	0.476347	-0.523653	-0.275121	0.0287958	-0.0512499	0.220505	-0.168787	0.127373	0.13341	-0.00340719	0.065513	0.0332809	0.00601054	0.110574	-0.301775	-0.246417	0.217447	0.0856361	-0.0333744	0.297833	-0.102164	-0.196392	-0.353671	-0.116445	-0.232421	-0.280235	-0.207002	0.129122	0.475039	-0.327587	0.0422254	0.120398	0.137798	0.111898
METHACHOLINE	HMDB0015654	C8H17NO2	160.133	0.762183	pos	M+H	-1.49569	50.1	61.4		Organic nitrogen compounds	Organonitrogen compounds	Quaternary ammonium salts	-0.11118	-0.0180862	-0.241387	-0.194675	-0.214109	-0.135323	-0.420028	-0.0374829	0.23538	0.0489209	0.135692	0.343378	0.172767	0.0185565	-0.0689705	0.183141	-0.294234	-0.0834509	-0.0822993	-0.150632	0.0708994	0.331295	0.36084	-0.360771	-0.112178	-0.489153	-0.256614	0.219899	0.140073	0.0310943	0.316431	0.510847	0.00277486	0.0238142	0.0196042	0.105165
Homogentisic acid	HMDB0000130	C8H8O4	186.076	0.762183	pos	M+H-H2O, M+NH4	-1.37783	37.8	0	**	Benzenoids	Benzene and substituted derivatives	Phenylacetic acids	-0.166548	-0.132129	-0.408455	-0.584975	0.0393027	-0.12799	-0.142677	0.18114	-0.0865113	-0.178792	-0.0247803	0.102616	0.0871654	0.415025	0.246862	-0.220401	-0.179222	0.119534	-0.110414	0.156751	0.366534	-0.17139	0.389279	0.152898	-0.109115	0.314395	0.212435	-0.451373	-0.0180963	0.0457107	-0.345103	0.231413	0.119395	0.0684186	0.12372	0.0853796
N-Acetyl-L-glutamate 5-semialdehyde	HMDB0006488	C7H11NO4	174.076	0.762183	pos	M+H	-1.13736	38	0	**	Organic acids and derivatives	Carboxylic acids and derivatives	Amino acids, peptides, and analogues	-0.0778768	0.0832673	0.0216842	0.0105977	0.0818215	0.0440155	-0.838396	0.0311626	0.061849	0.0508946	-0.0283603	-0.0085017	0.0529403	0.0141559	0.0041286	-0.0191367	0.0179701	0.0414679	0.0293814	0.0314989	0.0422039	0.0515281	0.0254594	-0.0350641	0.161604	0.023366	0.0238948	-0.0482905	0.0515477	0.060754	0.0708166	0.0155526	-0.00491071	0.00667053	-0.0329433	-0.0167533
Sulfate	HMDB0001448	H2O4S	194.927	0.75635	neg	2M-H	-2.47573	38.2	0	**	Homogeneous non-metal compounds	Non-metal oxoanionic compounds	Non-metal sulfates	-0.183097	0.0599148	-0.546467	0.0386617	0.313514	0.162847	0.0438123	-0.108014	-0.231219	-0.273443	0.0794923	-0.03089	0.114282	-0.0816098	-0.257625	-0.0147836	0.227608	0.166643	-0.0230279	0.208811	-0.0414104	0.25808	-0.0195127	0.117011	0.112909	-0.0904103	0.26333	0.453533	0.122676	-0.347708	0.311031	0.0115204	-0.210683	-0.287379	-0.0662728	-0.252124
N-a-Acetyl-L-arginine	HMDB0004620	C8H16N4O3	217.129	0.762183	pos	M+H	-1.35653	37.9	0	*	Organic acids and derivatives	Carboxylic acids and derivatives	Amino acids, peptides, and analogues	-0.00831045	0.137486	-0.206158	0.186285	0.209315	0.00988031	-0.0936838	-0.323593	0.0296862	0.00745719	-0.0865494	0.0802581	-0.0573085	-0.163365	0.118858	-0.4038	-0.158362	-0.110096	0.00177608	0.0850742	-0.0507286	0.102071	0.420543	0.329589	0.152024	-0.161927	-0.579457	0.151444	-0.024193	0.0748852	0.287733	0.0845926	-0.0991287	-0.00462375	0.0750976	-0.0127759
Ecgonine methyl ester	HMDB0006406	C10H17NO3	217.154	0.762183	pos	M+NH4	-2.19202	38.4	0	**	Alkaloids and derivatives	Tropane alkaloids	Unclassified	0.205801	0.0561642	-0.0759818	-0.385332	0.258838	-0.500839	0.297815	-0.1872	-0.17509	0.415354	-0.284463	-0.520002	-0.410569	0.0609161	-0.0854135	-0.28473	-0.189492	0.242546	0.352772	0.27157	-0.508005	-0.425089	0.418818	0.479998	-0.271633	-0.184611	0.239486	-0.287099	0.311465	-0.0475752	0.423253	0.278889	0.138513	0.0596725	0.0995328	0.211717
Cystathionine ketimine	HMDB0002015	C7H9NO4S	221.059	0.762183	pos	M+NH4	-2.00268	37.4	0	*	Organic acids and derivatives	Carboxylic acids and derivatives	Amino acids, peptides, and analogues	0.0414868	0.0339192	0.0399567	-0.790423	-0.790395	-0.0115763	-0.037695	0.0343459	0.141734	0.120604	0.0751522	0.0927443	0.206322	0.107149	0.102713	0.0873442	0.0970479	0.011256	0.0716091	0.0221907	0.00893437	0.0737178	0.102578	0.14545	0.0511533	0.0454242	-0.793678	0.0150775	0.0762556	0.15799	0.0143262	0.0612295	0.0835555	0.0928439	0.10832	0.101336
Hydroxyprolyl-Alanine	HMDB0028856	C8H14N2O4	247.093	0.75635	neg	M+FA-H	-1.01153	37.8	0	*	Organic acids and derivatives	Carboxylic acids and derivatives	Amino acids, peptides, and analogues	0.0819479	-0.898476	0.0343912	0.0690427	0.0449933	0.00541316	-0.898272	0.101524	0.0662352	0.084143	0.0411263	0.0436006	0.0585957	0.0352203	0.0448557	-0.00711642	0.0102308	0.0361092	0.0561971	0.0378625	0.0658393	0.073222	0.0483281	0.0796793	0.0629371	0.0851268	0.0262235	0.0439705	0.0470379	0.0352927	0.0599906	0.0466926	0.0718436	0.072663	0.0645217	0.0690075
Linamarin	HMDB0033699	C10H17NO6	248.112	0.762183	pos	M+H	-1.82079	37.2	0	**	Organic oxygen compounds	Organooxygen compounds	Carbohydrates and carbohydrate conjugates	-0.0482109	0.231795	0.109222	-0.332163	0.0251975	-0.174613	-0.106171	0.201405	0.0537265	0.058163	0.319041	0.162507	0.320562	0.00862706	0.193944	-0.128751	-0.508079	0.0769567	0.271069	0.0661764	-0.667628	-0.156984	-0.187894	0.0133571	0.332372	0.0342833	-0.378938	-0.0469321	0.0999741	0.047804	-0.0397508	0.129328	0.192234	-0.064702	-0.0938614	-0.0130671
Glucose 1-phosphate	HMDB0001586	C6H13O9P	259.023	0.75635	neg	M-H	0.829222	40.9	12.8	**	Organic oxygen compounds	Organooxygen compounds	Carbohydrates and carbohydrate conjugates	0.0310869	0.0409183	0.0150254	0.0541243	-0.916038	0.0473555	-0.00455217	0.0659807	0.0295702	-0.00247363	-0.0416167	0.0449316	0.00888502	0.000323389	0.0546703	-0.0225263	0.0839622	0.0241782	0.00384292	0.0138348	0.0655604	0.059553	0.0436095	0.0227597	0.0522884	0.0658254	0.0559574	0.066095	0.0498232	0.00720508	0.00973853	-0.0225126	0.00434624	-0.0126774	-0.00054957	0.00149463
Asparaginyl-Glutamic acid	HMDB0028730	C9H15N3O6	262.103	0.762183	pos	M+H	-1.77819	37.2	0	*	Organic acids and derivatives	Carboxylic acids and derivatives	Amino acids, peptides, and analogues	-0.00197051	0.0116264	-0.0397968	0.0746391	0.104411	0.0529846	-0.00494176	-0.0804601	0.0151375	-0.0485952	0.01244	-0.000117673	0.0943085	0.045525	0.0332683	-0.0312052	-0.0694419	0.049902	0.0138386	0.0714011	0.0141352	0.0798368	0.112306	0.000220978	0.0187547	0.0155646	-0.887694	-0.00111039	0.0646161	0.08421	0.0222917	-0.0125123	0.039935	0.0520545	0.0483897	0.0460472
Deoxyadenosine	HMDB0000101	C10H13N5O3	274.092	0.762183	pos	M+Na	1.99122	37.6	0	**	Nucleosides, nucleotides, and analogues	Purine nucleosides	Purine 2'-deoxyribonucleosides	-0.0463215	-0.165218	-0.12882	-0.104037	0.075085	-0.147048	-0.296553	-0.0614165	0.292207	0.1661	0.1244	-0.028089	0.532907	0.520445	0.139644	0.322396	0.0583226	0.0157408	-0.21811	-0.274103	-0.260174	-0.467093	-0.0640259	0.0599074	0.00108247	-0.0359815	-0.189851	-0.25802	0.0357053	0.107135	0.0926691	-0.0320038	0.0866436	-0.0440735	0.174674	0.0158739
Glutamylglutamic acid	HMDB0028818	C10H16N2O7	277.103	0.762183	pos	M+H	-1.66699	37.7	0	***	Organic acids and derivatives	Carboxylic acids and derivatives	Amino acids, peptides, and analogues	-0.159411	-0.304507	-0.223995	0.0043217	-0.228089	-0.211759	0.0661732	-0.0109296	0.369205	0.0420618	0.0464596	0.090291	0.365861	0.478177	0.35566	-0.0870136	-0.521823	0.323592	-0.00224336	-0.128171	-0.36344	-0.285763	-0.0623312	0.193913	0.0174724	0.238388	-0.237255	0.138868	-0.123818	-0.107557	-0.113695	0.216566	0.00464467	0.0582677	0.0654258	0.0964518
Hydroxyprolyl-Gamma-glutamate	HMDB0028877	C10H17N3O5	304.115	0.75635	neg	M+FA-H	0.725876	46.8	47.2	*	Organic acids and derivatives	Carboxylic acids and derivatives	Amino acids, peptides, and analogues	0.0573886	-0.809802	0.0880535	0.0975622	-0.806472	0.122341	0.0854924	0.0272869	0.148346	0.121861	0.152479	0.145196	0.14911	0.188924	0.15832	0.157225	0.0240672	0.0759365	0.0838838	-0.80823	0.0199667	-0.811076	0.128604	0.11391	0.105966	0.144462	0.017653	0.0932689	0.0682808	0.0526998	0.00473158	0.134632	0.110859	0.101168	0.123692	0.132212
Iprobenfos	HMDB0031768	C13H21O3PS	306.129	0.762183	pos	M+NH4	0.453956	37.3	0	*	Benzenoids	Benzene and substituted derivatives	Unclassified	-0.09669	-0.452762	-0.102007	-0.0568552	-0.339346	0.0975558	-0.0609297	-0.147969	0.220474	0.186061	0.281506	0.203713	0.257985	0.547238	0.368626	0.27925	-0.00512271	0.0212636	-0.11497	-0.184986	-0.209876	-0.346631	0.105506	0.122167	0.0153718	0.128058	-0.0892239	-0.197839	-0.148974	-0.363271	-0.248698	0.150692	0.094441	0.0211159	0.0102122	0.0549135
Ascorbic acid	HMDB0000044	C6H8O6	351.057	0.773333	neg	2M-H	0.330895	38.4	0	***	Organoheterocyclic compounds	Dihydrofurans	Furanones	0.00563506	0.0269566	0.0443152	0.0709027	-0.0019225	0.0410397	-0.000133027	0.0671051	0.0708058	0.0325297	0.0284325	0.00220648	0.0173923	-0.0117798	0.0193571	0.088945	-0.911055	0.0106203	0.0283656	0.0428509	0.0517518	-0.0173553	0.00734208	0.0596632	0.0431607	0.0277154	-0.0114437	-0.0246486	0.0329367	0.023754	0.0221553	-0.00693784	0.0401004	0.0113767	0.0333005	0.034559
6-Acetyl-1,2,3,4-tetrahydropyridine	HMDB0030345	C7H11NO	143.118	0.777583	pos	M+NH4	-1.44865	38.1	0	*	Organoheterocyclic compounds	Pyridines and derivatives	Hydropyridines	-0.572628	0.0179903	-0.331216	0.00654003	-0.217398	0.121808	-0.401813	-0.148674	-0.139457	0.249585	0.139659	0.234012	0.134886	0.244909	-0.169734	0.133194	-0.083142	-0.186839	0.0199171	-0.0721181	0.427372	-0.133427	0.0295118	-0.0734389	0.176522	-0.172677	0.108066	0.130558	0.091648	0.118509	0.364572	-0.13319	0.121735	-0.0327669	-0.0411978	0.0387219
N-pentanoyl-homoserine lactone	LMFA08030030	C9H15NO3	203.139	0.777583	pos	M+NH4	-1.36361	43.6	28.4		Lipids and lipid-like molecules	Fatty Acyls	Fatty amides	-0.41278	-0.377006	-0.403802	0.406015	0.0677506	-0.39642	-0.0773381	-0.0545084	0.149624	0.308538	0.365179	0.279893	0.290493	0.310195	0.438811	0.0878618	0.303689	-0.245158	-0.300483	-0.213454	-0.161495	-0.355181	0.0668781	0.239169	0.0807867	-0.545424	-0.290632	-0.075089	0.142153	-0.0448784	0.454576	-0.294926	0.0451621	0.0644821	0.0168982	0.130421
5-L-Glutamyl-L-alanine	HMDB0006248	C8H14N2O5	219.097	0.777583	pos	M+H	-1.84501	54.2	77.7	**	Organic acids and derivatives	Carboxylic acids and derivatives	Amino acids, peptides, and analogues	0.23451	-0.106328	-0.0787583	0.110739	0.214188	0.0402348	0.0517546	0.314306	-0.260537	-0.0584517	-0.0318404	-0.0463527	0.0658162	0.0260251	0.389648	-0.118889	-0.318281	-0.079181	0.401254	-0.220195	-0.21796	-0.598746	-0.0395159	-0.0108003	0.0670919	-0.0541945	0.0517056	-0.031234	-0.0902148	-0.138898	-0.00521439	0.3391	0.0715039	0.0659119	0.0194655	0.0423385
3-Mercaptolactate-cysteine disulfide	HMDB0006512	C6H11NO5S2	242.015	0.777583	pos	M+H	-2.26244	36.1	0	*	Organic acids and derivatives	Carboxylic acids and derivatives	Amino acids, peptides, and analogues	0.271819	0.36591	0.068308	0.326107	0.535467	-0.217552	0.290329	0.256173	-0.464533	0.018475	0.0655621	-0.119251	-0.0445355	0.0736135	0.0481412	0.340641	-0.261047	-0.0383234	-0.10758	-0.203604	-0.237837	-0.06848	-0.450691	-0.328828	-0.264965	-0.185736	0.0640458	0.0342859	-0.089586	0.117067	0.263892	-0.203974	0.032003	-0.030322	0.0939385	0.0510661
N6-Methyladenosine	HMDB0004044	C11H15N5O4	282.119	0.777583	pos	M+H	-1.85575	47.9	48.6	***	Nucleosides, nucleotides, and analogues	Purine nucleosides	Unclassified	0.0868346	-0.143529	0.231915	-0.0159602	0.316522	-0.292811	0.116411	0.106461	-0.359292	-0.0213946	-0.0500958	-0.0498946	-0.0154623	0.167401	0.193008	-0.152452	-0.307696	0.000199711	-0.0756018	0.173414	0.176658	-0.0344872	0.332421	0.0575064	-0.00192324	-0.339855	-0.667579	-0.274641	0.316905	0.299197	0.240123	-0.175937	-0.170193	0.138276	0.00260768	0.192945
Glycylprolylhydroxyproline	HMDB0002171	C12H19N3O5	286.139	0.777583	pos	M+H	-1.77361	37.6	0	*	Organic acids and derivatives	Carboxylic acids and derivatives	Amino acids, peptides, and analogues	-0.0177994	-0.0555715	0.0554027	0.0378161	0.0160929	-0.0188383	0.00368767	0.00391773	0.0440454	0.0550149	0.0625797	0.0417908	0.0700868	0.126781	0.0619785	0.056822	-0.0156112	-0.0162958	-0.0353541	-0.0222876	0.080008	0.0312624	0.0345256	0.0605287	0.0630873	-0.039961	-0.0312997	-0.0221595	-0.873219	-0.0259404	0.112292	0.0369866	0.0225769	0.0355262	0.0374127	0.0241139
Nervonyl carnitine	HMDB0006509	C6H15N	102.128	0.7918	pos	M+H	2.27448	41	11.3	*	Organic nitrogen compounds	Organonitrogen compounds	Quaternary ammonium salts	0.194545	-0.279006	-0.258653	-0.336305	-0.250767	-0.126218	-0.265424	-0.221437	0.187885	0.21644	0.352923	-0.369057	-0.134996	0.472218	0.29566	0.282437	-0.280936	-0.274056	-0.0781111	-0.0197178	-0.485215	0.126132	0.0962491	0.401809	-0.152546	0.33434	0.514785	-0.153149	-0.135247	0.464196	-0.394116	-0.0700662	0.0756731	0.0997594	0.0756137	0.0943578
Hypoglycin	HMDB0029427	C7H11NO2	142.086	0.7918	pos	M+H	-1.03708	48	45.8	*	Organic acids and derivatives	Carboxylic acids and derivatives	Amino acids, peptides, and analogues	0.351178	-0.194512	-0.0773332	-0.005486	0.307461	-0.190494	0.346081	-0.267994	0.038302	0.462782	-0.221867	-0.4194	-0.370698	-0.0717431	-0.0830904	-0.185108	-0.18535	0.205706	0.533306	0.408036	-0.0681311	-0.289571	0.20766	0.568989	-0.431011	-0.322233	0.0393121	-0.374999	0.147515	-0.0185899	-0.0190131	0.0809709	0.0168491	0.0501179	0.00261807	0.0297403
(2R,3R,4R)-2-Amino-4-hydroxy-3-methylpentanoic acid	HMDB0029449	C6H13NO3	130.086	0.7918	pos	M+H-H2O, M+H	-0.505762	44.2	23.9	*	Organic acids and derivatives	Carboxylic acids and derivatives	Amino acids, peptides, and analogues	-0.349171	-0.198702	0.209187	0.585354	-0.203433	0.408058	0.118978	-0.164152	-0.120596	0.210203	-0.038199	-0.330052	0.0168564	-0.249741	-0.128728	-0.327141	0.238156	0.124742	-0.0302157	-0.20089	0.00826995	0.0827456	0.102667	0.155823	-0.203974	-0.414646	0.154262	0.082179	0.35219	0.240768	-0.298456	-0.0932144	0.0727073	0.065096	0.0530126	0.0700567
2-Propyl-2,4-pentadienoic acid	HMDB0060682	C8H12O2	158.117	0.7918	pos	M+NH4	-2.2651	37.8	0	**	Lipids and lipid-like molecules	Fatty Acyls	Fatty acids and conjugates	-0.165835	0.139864	-0.16606	-0.23061	-0.320632	-0.191488	-0.171433	0.363704	0.508721	-0.268228	-0.053466	0.114896	0.558075	0.232764	0.649512	0.23342	-0.235926	-0.350488	-0.0923894	-0.223446	-0.109946	-0.044881	0.182697	0.00519947	0.121649	-0.282868	-0.27123	0.0295243	-0.189453	-0.15613	-0.115171	0.463588	0.00663342	0.0334567	-0.073872	0.0698478
3-Methylguanine	HMDB0001566	C6H7N5O	204.029	0.7918	pos	M+H, M+K	-0.285112	38.8	0	*	Organoheterocyclic compounds	Imidazopyrimidines	Purines and purine derivatives	-0.10117	0.256325	-0.437003	0.107775	-0.218145	-0.295372	-0.268047	0.452073	0.35862	0.441266	0.274689	0.37422	0.0414372	0.229129	-0.0158961	0.0984417	0.075588	0.279249	-0.197647	-0.429033	-0.427501	-0.194335	-0.364649	-0.174346	-0.249415	0.190264	0.562997	0.067626	-0.367069	0.052983	-0.0378032	0.0145558	-0.0824931	0.0468182	0.0271447	-0.0912792
cis- and trans-L-Mercapto-p-menthan-3-one	HMDB0032205	C10H18OS	167.089	0.788867	neg	M-H2O-H	-4.25465	36.5	0	*	Lipids and lipid-like molecules	Prenol lipids	Monoterpenoids	0.0953787	0.107481	-0.17047	-0.309453	-0.124328	0.222869	0.145238	-0.0328175	-0.0952044	-0.104984	0.1369	0.0683124	0.103193	-0.0334316	0.120792	-0.078826	0.222949	-0.0686924	0.00970466	0.526526	-0.0418414	-0.0133748	0.0173645	0.219346	-0.376508	0.0421079	-0.153699	0.0642983	-0.438376	0.251792	0.234802	0.0885795	0.0347357	-0.473474	0.158413	-0.355302
Uric acid	HMDB0000289	C5H4N4O3	167.02	0.788867	neg	M-H, 2M-H	-5.79287	54.7	82.7	***	Organoheterocyclic compounds	Imidazopyrimidines	Purines and purine derivatives	-0.123517	0.0132476	-0.374446	-0.0347014	0.14565	0.164113	0.299834	-0.187242	-0.00485471	-0.218642	0.117499	0.00884363	0.00361406	-0.260226	-0.0908219	-0.144253	0.0981643	-0.214646	0.076095	0.625554	-0.0244491	-0.144423	-0.11047	0.243858	0.205743	-0.0766997	-0.221816	-0.0825543	-0.173588	0.335758	0.306667	0.0338511	-0.0802449	-0.0962949	0.0358779	-0.050479
D-Glucuronic acid	HMDB0000127	C6H10O7	175.024	0.788867	neg	M-H2O-H	-4.95717	45.9	38.2	**	Organic oxygen compounds	Organooxygen compounds	Carbohydrates and carbohydrate conjugates	0.129365	0.0950599	0.148652	0.159513	-0.0391458	0.205033	0.131276	0.203749	0.0915833	0.0850065	-0.0156651	0.178486	0.0996097	0.034578	0.191831	0.083495	0.106118	0.0391622	-0.0815198	-0.792057	0.138285	0.0252773	0.0500536	0.115711	0.111876	0.134021	0.173294	0.16115	0.112593	-0.794915	-0.794967	-0.79379	0.0759537	0.0683225	0.0770025	0.086
Isoalliin	HMDB0029441	C6H11NO3S	178.053	0.7918	pos	M+H	-1.98902	47.6	47.1	*	Organic acids and derivatives	Carboxylic acids and derivatives	Amino acids, peptides, and analogues	0.0546565	0.0110267	0.0543022	0.0810941	-0.0399498	0.125078	0.0117933	0.0140801	-0.0396221	-0.0468952	-0.0165568	0.106498	-0.0523056	0.120419	-0.0318936	-0.000988743	-0.0853933	-0.0648826	0.114378	0.105408	0.0474666	0.0563579	-0.0282815	0.12425	-0.00268505	-0.13423	0.0103418	-0.0685416	0.084483	0.0934897	0.0335772	-0.874922	0.0572065	0.0622174	0.058569	0.0604553
5-Hydroxyisourate	HMDB0030097	C5H4N4O4	185.03	0.7918	pos	M+H	-1.84013	38.8	0	**	Organoheterocyclic compounds	Imidazopyrimidines	Purines and purine derivatives	-0.131013	0.143498	-0.494367	0.0308942	-0.103002	0.156462	0.12573	-0.0177336	-0.239863	-0.137213	0.197518	-0.0481141	-0.134633	-0.183847	0.157964	0.165946	-0.0649892	-0.187057	0.02413	0.505633	-0.00866015	-0.110818	-0.120847	0.25386	-0.011016	-0.151528	-0.23131	-0.0292882	-0.140631	0.207912	0.250145	0.164821	0.0640978	0.119679	-0.118849	0.0964895
5-Hydroxyindoleacetaldehyde	HMDB0004073	C10H9NO2	193.097	0.7918	pos	M+NH4	-1.26471	38.5	0	**	Organoheterocyclic compounds	Indoles and derivatives	Hydroxyindoles	0.56874	-0.41019	0.523688	0.57148	-0.407106	-0.406833	-0.41001	-0.409524	0.567932	0.586523	0.352089	-0.411081	-0.412749	-0.413477	0.575416	0.537329	-0.410695	-0.41123	0.502489	0.453168	0.53112	-0.411369	-0.409786	-0.412384	0.485083	-0.41129	-0.410243	-0.410813	-0.410595	-0.411783	-0.411838	-0.410583	0.491389	0.490322	0.490042	0.48677
L-Acetylcarnitine	HMDB0000201	C9H17NO4	204.123	0.7918	pos	M+H-H2O, M+H	-1.59714	55.8	82.2	***	Lipids and lipid-like molecules	Fatty Acyls	Fatty acid esters	-0.0858749	0.262672	-0.504031	-0.0837531	-0.0570333	-0.297913	-0.313858	0.419083	0.291155	0.367813	0.220507	0.348262	0.17523	0.268385	0.131524	0.231325	0.116961	0.297907	-0.11364	-0.430508	-0.500397	-0.11346	-0.381331	-0.191114	-0.278199	0.203302	0.495969	0.163438	-0.312998	0.0393901	-0.132737	-0.0211624	-0.0561123	-0.0484996	-0.0677362	-0.042565
Isocitric acid	HMDB0000193	C6H8O7	210.062	0.7918	pos	M+NH4	4.82453	40	9.08	**	Organic acids and derivatives	Carboxylic acids and derivatives	Tricarboxylic acids and derivatives	0.0900468	0.324982	-0.558488	-0.26761	-0.100968	-0.135156	0.203503	-0.116664	0.089899	-0.0234096	0.198587	-0.0294387	-0.0537417	-0.366054	0.0177318	0.0122251	0.2065	-0.296029	-0.0247289	0.441512	-0.0269709	-0.16113	-0.329172	0.224976	0.213511	0.0267315	-0.250663	-0.0411325	-0.128978	0.317869	0.299561	0.142999	0.0364597	0.0460635	0.00986755	0.00730852
Glycylproline	HMDB0000721	C7H12N2O3	217.082	0.788867	neg	M+FA-H	-3.01233	37.6	0	*	Organic acids and derivatives	Carboxylic acids and derivatives	Amino acids, peptides, and analogues	0.300745	-0.123743	-0.00607012	0.219635	0.403411	0.120848	0.0263371	0.331943	-0.173067	-0.18605	-0.295474	-0.015007	0.0929993	0.177777	0.376609	-0.375616	-0.125171	-0.136542	0.324801	-0.196081	-0.0920709	-0.596589	0.228522	0.074607	-0.00409843	0.119704	0.127613	-0.0968286	0.0920103	-0.160238	-0.513784	0.333085	-0.0865336	0.116648	-0.14429	-0.140044
2-oxo-3-(2,3,4,5-tetrahydroxyphenyl)propanoic acid	HMDB0125223	C9H8O7	229.035	0.7918	pos	M+H	4.06922	36.9	0	*	Lipids and lipid-like molecules	Prenol lipids	Quinone and hydroquinone lipids	0.150088	0.291822	-0.500616	-0.456736	-0.136643	0.145901	0.492451	-0.306778	-0.0373652	-0.429725	0.331295	-0.0393591	-0.290417	-0.43867	0.0928239	-0.138441	0.165918	-0.178873	0.0247762	0.327903	-0.176484	0.0635127	-0.240517	0.0204099	0.260422	0.234171	-0.507549	0.00811808	-0.140155	0.398107	0.395393	0.120947	0.0758604	0.124092	0.199036	0.0952859
Leucylproline	HMDB0011175	C11H20N2O3	229.154	0.7918	pos	M+H	-2.00589	39.6	5.57	*	Organic acids and derivatives	Carboxylic acids and derivatives	Amino acids, peptides, and analogues	0.0919412	-0.0861633	-0.248504	-0.0815516	-0.0113663	0.0739616	-0.400017	0.343826	0.344654	0.167475	0.253255	0.249993	0.17275	0.222709	0.173452	-0.187829	-0.0491495	-0.337436	0.0703761	-0.114572	-0.527204	-0.390769	-0.0091774	0.472796	-0.0999857	-0.194177	0.0460274	-0.0542533	0.18424	-0.0033521	-0.0584559	-0.0495368	-0.0681837	0.0577537	0.0660158	-0.0195393
Pseudouridine	HMDB0000767	C9H12N2O6	243.062	0.788867	neg	M-H	-0.946717	47.2	42.9	**	Nucleosides, nucleotides, and analogues	Nucleoside and nucleotide analogues	Unclassified	-0.313074	-0.231808	-0.104781	0.264946	0.46547	0.557162	-0.338711	-0.192373	0.575163	-0.0651258	0.373183	0.0768718	0.260942	0.446875	-0.220563	-0.157645	0.190958	-0.424837	-0.256059	-0.266386	-0.0299113	-0.185828	0.300444	0.180837	0.287283	-0.116292	-0.0794938	-0.130302	0.241092	0.210477	-0.210897	-0.412315	-0.300023	-0.055961	-0.177653	-0.161662
8-Hydroxyquercetagetin	HMDB0030159	C15H10O9	335.04	0.7918	pos	M+H	1.85243	36.3	0	*	Phenylpropanoids and polyketides	Flavonoids	Flavones	0.266514	0.339661	-0.129959	-0.337409	0.000733505	-0.203037	0.201477	-0.0641046	0.0737765	0.194332	0.0371204	0.0195018	-0.649909	-0.413554	-0.0533863	-0.0211154	0.144436	-0.22655	0.212595	0.0229276	-0.00442439	0.0351114	-0.472635	0.259957	0.350091	0.250658	-0.175636	-0.130164	-0.0467173	0.21372	0.192759	0.296909	0.0850409	-0.176441	0.114861	-0.207142
2-(3,4-dihydroxy-5-methoxyphenyl)-3,5,7-trihydroxy-6-methoxy-3,4-dihydro-2H-1-benzopyran-4-one	HMDB0128761	C17H16O9	365.087	0.7918	pos	M+H	1.66472	36.1	0	*	Phenylpropanoids and polyketides	Flavonoids	Flavans	0.471339	0.235264	-0.182647	0.0628876	0.249886	0.4356	-0.00859022	-0.309921	0.185958	-0.075634	0.0178579	-0.167434	-0.183064	-0.242765	-0.108711	-0.149891	-0.528661	-0.174079	0.182685	-0.242554	-0.447545	0.117061	0.00139723	-0.126394	0.0635658	0.248937	-0.391377	0.253573	-0.0529061	0.011086	0.208951	0.416153	-0.10554	-0.0256379	0.169899	0.19125
3-carboxy-1-hydroxypropylthiamine diphosphate	HMDB0006744	C16H24N4O10P2S	525.061	0.788867	neg	M-H	-1.56436	37.4	0	**	Organoheterocyclic compounds	Diazines	Pyrimidines and pyrimidine derivatives	0.0523036	0.0247736	-0.284462	0.0782396	0.0222556	-0.0897165	0.303089	-0.0874837	-0.113294	-0.111213	0.139898	-0.124169	0.086302	-0.557685	-0.008786	0.0627417	0.0425313	-0.128672	-0.0387424	0.442315	0.0104982	-0.183112	0.00124783	0.114203	0.186465	-0.173903	-0.107417	-0.0204959	0.0187959	0.277897	0.214717	0.119983	-0.168195	-0.0892645	-0.0518838	0.140238
(5-{8-[3,7-dihydroxy-2-(3-hydroxyphenyl)-3,4-dihydro-2H-1-benzopyran-4-yl]-3,5,7-trihydroxy-3,4-dihydro-2H-1-benzopyran-2-yl}-2-hydroxyphenyl)oxidanesulfonic acid	HMDB0135098	C30H26O13S	671.107	0.788867	neg	M+FA-H	-1.18692	37.2	0	*	Phenylpropanoids and polyketides	Flavonoids	Biflavonoids and polyflavonoids	0.138436	0.177585	0.125651	0.156135	0.153945	0.114529	0.187648	0.114221	0.137972	0.158815	0.153539	0.183823	0.0969715	-0.774125	0.151533	0.144736	0.161862	-0.771816	0.140891	0.225875	0.144765	-0.771958	-0.770331	0.151165	0.166379	-0.771877	-0.770801	0.148106	0.133511	0.203902	0.200156	0.153174	0.169491	0.140928	0.141925	0.153239
4-Hydroxy-2-oxoglutaric acid	HMDB0002070	C5H6O6	323.025	0.804683	neg	2M-H	-2.70882	38	0	**	Organic acids and derivatives	Keto acids and derivatives	Gamma-keto acids and derivatives	-0.500828	-0.498801	-0.498345	-0.495533	0.421442	-0.495213	-0.498608	0.380886	0.450877	0.379348	0.386405	0.387268	0.499172	0.465174	0.457038	0.434553	0.372111	0.34946	-0.499615	-0.497245	-0.500679	-0.500061	-0.49837	0.372197	0.38151	-0.499977	0.375309	-0.499467	-0.499234	-0.500504	0.359642	-0.499221	0.36633	0.379057	0.374745	0.389178
4-Heptanone	HMDB0004814	C7H14O	132.138	0.806633	pos	M+NH4	-1.08924	38.2	0	*	Organic oxygen compounds	Organooxygen compounds	Carbonyl compounds	-0.331318	-0.329294	-0.328839	-0.326031	-0.326003	-0.325712	-0.329101	-0.328583	-0.330867	-0.331271	-0.331933	-0.330244	-0.332024	-0.332801	-0.332356	-0.330837	0.588673	-0.330404	0.626957	-0.32774	0.600044	0.592155	0.609256	-0.331634	-0.327315	-0.330468	0.596077	0.631111	-0.329726	0.667199	0.590634	-0.329713	0.513058	0.532496	0.520475	0.51608
Dihydrouracil	HMDB0000076	C4H6N2O2	115.05	0.8214	pos	M+H	1.07729	38.7	0	**	Organoheterocyclic compounds	Diazines	Pyrimidines and pyrimidine derivatives	-0.166081	-0.0855433	-0.23877	-0.287659	-0.445045	0.181933	-0.177742	-0.0773828	0.197928	0.490859	0.365145	0.0945477	0.46972	0.0969092	0.0077661	0.228205	0.0997343	0.512949	-0.487051	-0.474392	-0.268609	0.0287404	0.086093	0.371358	0.317919	-0.0890029	0.213842	-0.327865	-0.301634	0.0367377	-0.425463	-0.275867	0.0249451	0.0153345	0.165746	0.121694
Oxoglutaric acid	HMDB0000208	C5H6O5	145.013	0.821	neg	M-H	-7.55197	48.8	56.6	***	Organic acids and derivatives	Keto acids and derivatives	Gamma-keto acids and derivatives	-0.161342	-0.0846703	-0.0381484	0.328933	0.615265	-0.0144709	0.102609	0.154648	0.253529	0.193381	0.201604	0.305222	0.400716	0.471865	0.373774	0.360574	-0.0467481	-0.36566	-0.370415	-0.360172	-0.0923832	-0.25288	-0.326844	-0.0694892	-0.213144	-0.115726	0.171939	-0.0497644	-0.384735	-0.319655	-0.196771	-0.355262	0.00510367	-0.0704016	-0.0182686	-0.0322099
Ethyl propyl disulfide	HMDB0033053	C5H12S2	159.027	0.8214	pos	M+Na	1.66341	36.7	0		Organosulfur compounds	Organic disulfides	Dialkyldisulfides	-0.236312	-0.229471	-0.114057	-0.332278	-0.629913	-0.259708	-0.330372	-0.190024	0.102979	-0.187378	-0.210401	-0.19111	0.35619	0.18129	0.128885	-0.119961	0.213622	0.0576329	0.166365	0.155312	0.173355	0.252918	0.0605071	0.0156924	0.0812742	0.045449	0.026518	0.370087	0.188965	0.128939	0.143111	-0.101159	0.0623419	0.0921177	0.0800351	0.0485553
3-Methyl-1-phenyl-3-pentanol	HMDB0031731	C12H18O	161.132	0.835883	pos	M+H-H2O	-1.27103	37.2	0	*	Benzenoids	Benzene and substituted derivatives	Unclassified	-0.423086	-0.107862	0.134814	0.00157662	0.245979	0.233449	-0.103264	0.0585671	-0.0445692	-0.380436	0.228625	0.228449	-0.15995	-0.0966258	0.13826	0.380084	-0.214773	-0.0891244	-0.0931023	-0.0681262	-0.0352491	0.357638	0.363231	-0.165638	0.0860382	0.336884	0.0939324	-0.619916	0.109201	-0.429417	-0.158548	0.0186407	0.124292	-0.0234043	0.089955	-0.0165233
6-Methyltetrahydropterin	HMDB0002249	C7H11N5O	182.103	0.835883	pos	M+H	-1.3262	42.3	18.1	*	Organoheterocyclic compounds	Pteridines and derivatives	Pterins and derivatives	-0.403054	-0.278196	-0.185025	-0.402376	-0.603254	-0.364194	-0.384193	-0.262461	0.0333695	-0.234306	-0.196858	-0.126579	0.377466	0.203052	0.12432	-0.130833	0.192155	0.0540439	0.115544	0.145825	0.244112	0.310317	0.12736	0.0547413	0.122609	0.0382236	0.0756686	0.396746	0.257979	0.165816	0.224637	0.0135555	0.0889506	0.0800859	0.0562998	0.0684532
gamma-Glutamylglycine	HMDB0011667	C7H12N2O5	185.056	0.837533	neg	M-H2O-H	-4.02207	37.2	0	*	Organic acids and derivatives	Carboxylic acids and derivatives	Amino acids, peptides, and analogues	-0.101658	-0.621439	0.00883836	0.250184	0.0465379	0.174866	0.0516817	-0.424597	0.0714888	-0.0610557	0.149541	0.0695495	0.140944	0.378561	0.141302	0.110614	0.0585948	0.358095	-0.586447	-0.37742	-0.205694	-0.0626033	0.223839	0.161993	0.274521	0.179057	-0.0230195	-0.129974	-0.153561	-0.200475	-0.323082	0.212027	0.0567833	0.0971443	0.00222054	0.0526415
2-Oxo-4-methylthiobutanoic acid	HMDB0001553	C5H8O3S	149.026	0.850667	pos	M+H	-1.65524	37.5	0	**	Lipids and lipid-like molecules	Fatty Acyls	Fatty acids and conjugates	0.0774811	-0.257361	-0.0312148	-0.215622	0.373558	-0.222905	-0.0646247	-0.273759	-0.163541	-0.369704	-0.309994	0.0367179	0.070331	0.0991424	0.19397	-0.21277	0.0496428	-0.263924	-0.10861	-0.307265	-0.300174	0.223009	-0.0606016	0.473197	-0.330697	0.0992334	0.179523	0.630296	-0.0293609	-0.213253	0.225911	0.471872	0.173612	0.0709744	0.0807978	0.206114
L-Methionine S-oxide	HMDB0002005	C5H11NO3S	166.053	0.850667	pos	M+H, M+Na, M+H-H2O	-1.26404	50.6	56.9	**	Organic acids and derivatives	Carboxylic acids and derivatives	Amino acids, peptides, and analogues	0.0748986	-0.164805	-0.0612401	-0.288794	0.266278	-0.0531517	0.0997875	-0.133299	-0.25712	-0.211141	-0.331466	0.0628387	0.143829	0.134217	0.0801757	-0.179394	-0.0750964	-0.0673744	-0.113491	-0.323387	-0.217109	0.122078	-0.0888987	0.406449	-0.180415	0.0372663	0.1785	0.646578	0.034805	-0.353422	0.171284	0.231936	0.142801	0.044121	0.0915302	0.130231
(R)-Mevalonic acid-5-pyrophosphate	HMDB0001981	C6H14O10P2	288.987	0.871567	neg	M-H2O-H	-3.36636	37.5	0	*	Organic oxygen compounds	Organic oxoanionic compounds	Organic pyrophosphates	-0.0958604	-0.00857832	-0.0682759	0.0110302	0.0725505	0.00842677	0.0147315	0.0771242	0.0722314	0.0723337	0.100989	0.0648479	0.077008	0.0686759	0.0304266	0.111471	0.0335433	0.00209803	0.0335374	-0.0379245	-0.0836859	-0.0101706	0.0053271	0.0266592	0.0181053	0.00131068	0.045576	0.042965	-0.0193877	-0.0422727	-0.888529	0.011101	0.065584	0.0584569	0.0663738	0.0622015
Thiocarbamic acid	HMDB0061934	CH3NS2	184.933	0.888417	neg	2M-H	-3.4147	37	0		Organosulfur compounds	Unclassified	Unclassified	-0.482222	-0.0366028	-0.230038	0.192999	0.29192	0.217134	-0.106484	0.259452	-0.0939241	-0.255486	-0.119531	-0.139656	-0.185379	-0.0861193	-0.383519	0.167823	-0.20233	0.0487418	0.113324	0.139884	-0.138292	0.517778	0.33748	-0.121109	0.187491	-0.0193015	0.28888	0.26947	0.134977	-0.1981	0.22857	0.514257	-0.473117	-0.214821	0.0237908	-0.447937
1,2-Naphthoquinone	HMDB0244101	C10H6O2	197.001	0.9072	pos	M+K	3.71142	37	0		Unclassified	Unclassified	Unclassified	0.30534	-0.0885759	-0.248752	0.167701	0.071033	0.112035	-0.060671	0.164155	-0.0601951	-0.366223	-0.00689094	0.35655	0.475458	0.206544	0.094619	0.129458	-0.126994	-0.236005	-0.30112	-0.0702907	-0.106745	-0.524542	0.393217	0.205264	-0.280932	-0.365854	0.201186	0.160976	-0.0173151	0.375193	-0.127649	-0.100175	-0.00967433	-0.11906	-0.0648306	-0.136234
Methyl 2,4,6-trihydroxybenzoate	HMDB0029650	C8H8O5	165.018	0.92235	neg	M-H2O-H	-4.82886	37.1	0	*	Benzenoids	Benzene and substituted derivatives	Benzoic acids and derivatives	0.469761	0.0376189	-0.251093	-0.423181	0.525829	-0.0611384	-0.443494	-0.412731	0.151312	-0.295192	-0.0413819	0.340863	0.340603	0.198985	-0.178138	-0.194389	-0.205873	-0.259313	-0.150329	-0.47324	0.501034	0.184556	0.0841174	0.52676	0.0767654	-0.0874	0.519487	0.447669	0.0644406	-0.420823	0.367245	0.227122	-0.240238	-0.413337	-0.327599	-0.18528
Trimetaphosphoric acid	HMDB0059921	H3O9P3	238.892	0.92235	neg	M-H	-0.330042	40.9	6.82		Homogeneous non-metal compounds	Non-metal oxoanionic compounds	Non-metal phosphates	-0.346445	-0.593821	-0.371843	0.171671	-0.1656	0.263399	0.182273	0.330369	-0.353129	-0.317915	-0.281953	-0.243305	0.103935	0.0334185	0.335842	0.178667	-0.636547	-0.472777	-0.0815634	-0.0810772	0.0354677	0.331833	0.363453	0.302632	-0.227586	-0.365693	0.0215799	-0.00361648	-0.0241516	0.180597	0.3457	0.335699	0.274431	0.235347	0.33829	0.202421
1-Oxo-1H-2-benzopyran-3-carboxaldehyde	HMDB0030577	C10H6O3	157.028	0.937	pos	M+H-H2O	-0.904528	37.6	0	*	Phenylpropanoids and polyketides	Isocoumarins and derivatives	Unclassified	-0.110624	0.325531	0.3495	-0.423215	0.0938726	0.135369	-0.257898	-0.168767	0.0310191	-0.167949	-0.0791395	-0.0764284	-0.352949	0.025551	0.340628	-0.385715	-0.136529	0.4039	0.139947	-0.163192	-0.0207589	0.295158	-0.369199	-0.350055	-0.363686	0.576785	0.460388	-0.0908321	0.312117	-0.297176	0.317124	0.00496953	0.335154	-0.239951	-0.104745	0.0117958
3-Iodopropanoic acid	HMDB0031252	C3H5IO2	180.916	0.93935	neg	M-H2O-H	3.85084	38.4	0	*	Organic acids and derivatives	Carboxylic acids and derivatives	Carboxylic acids	0.437326	-0.0802836	0.114032	0.00286766	-0.395786	0.0780831	0.250588	0.107126	0.332429	0.122276	-0.0480612	-0.00657327	0.287056	0.323041	0.11876	-0.0120919	0.0301972	0.261157	-0.562674	-0.0598434	0.0869238	-0.383393	0.296963	0.107833	0.0996193	0.0196513	0.28484	-0.557944	-0.0387615	0.0530439	-0.298298	-0.489987	-0.139166	-0.166976	-0.249218	0.0752437
6-Thiourate	HMDB0060417	C5H4N4O2S	206.995	0.937	pos	M+Na	0.283545	37.6	0	**	Organoheterocyclic compounds	Imidazopyrimidines	Purines and purine derivatives	0.093379	-0.894231	-0.033879	0.0694483	0.0849545	-0.00633598	0.083254	0.0415564	0.104314	0.0261708	0.014985	0.0881892	0.0352639	0.0830958	0.0747343	0.103878	0.0810519	0.0718263	0.0131193	0.0518984	0.0814345	-0.895686	0.0559885	0.0774618	0.0585487	0.0740956	0.0201927	-0.0347118	-0.0179457	0.0439562	0.0703015	0.0749923	0.0510297	0.0396122	0.0468647	0.0671928
Calcium glycerophosphate	HMDB0303198	C3H7CaO6P	208.953	0.93935	neg	M-H	-1.94982	38	0		Unclassified	Unclassified	Unclassified	0.276578	-0.467592	-0.159218	-0.245541	-0.0566613	0.144736	0.126496	-0.210029	-0.103872	-0.0502747	0.0216011	0.164234	0.40201	0.31821	0.212282	-0.126748	0.113171	0.065787	-0.235296	-0.423548	-0.14384	-0.102294	0.532408	0.0973029	0.00483289	0.145637	0.0638909	-0.130615	0.145771	-0.0426342	-0.0944838	0.307833	-0.129169	-0.199863	-0.111457	-0.109644
Foscarnet	HMDB0014670	CH3O5P	250.937	0.93935	neg	2M-H	2.3684	39	0	**	Organic acids and derivatives	Organic phosphonic acids and derivatives	Organic phosphonic acids	0.152766	-0.266102	0.0455401	-0.0122922	-0.336241	-0.203867	-0.170848	0.14707	0.25659	-0.147735	-0.111124	0.108159	0.513748	0.0178479	0.191647	-0.0754538	0.113311	0.0936703	-0.324082	-0.14513	-0.0325153	0.0242861	0.573963	0.245022	-0.0028818	0.191965	-0.152081	-0.0102704	-0.155536	0.0199962	-0.239839	0.269597	-0.0429227	-0.426037	-0.195012	0.0847935
3,4-Dihydroxybenzaldehyde	HMDB0059965	C7H6O3	139.039	0.952117	pos	M+H	-1.37542	38.1	0	***	Organic oxygen compounds	Organooxygen compounds	Carbonyl compounds	-0.178439	0.20408	0.148561	0.0721128	0.0448889	0.0280744	-0.064791	-0.32718	-0.11151	0.147258	-0.455157	0.0340575	-0.185627	-0.0920243	0.0282228	0.270793	-0.26383	0.191057	0.135917	0.237139	-0.676527	0.160437	-0.142617	-0.151641	0.17589	0.323473	0.126708	-0.107807	-0.167374	-0.0227588	-0.0173795	-0.129785	0.107449	0.284703	0.0662225	0.307404
cis-4-Octenedioic acid	HMDB0004982	C8H12O4	173.081	0.952117	pos	M+H	-1.60135	37.8	0	*	Lipids and lipid-like molecules	Fatty Acyls	Fatty acids and conjugates	-0.057535	0.0253783	0.0766094	0.024384	0.0600337	0.0475593	0.0702501	-0.0151595	-0.0118872	0.0270532	0.0838965	0.0606891	-0.0306242	0.0364911	0.0778653	0.0392329	-0.0294143	0.0588621	-0.0414832	-0.916103	0.027327	0.0417758	0.0336227	-0.0211053	0.0135617	0.0647119	-0.0183989	0.0230506	-0.00640959	0.0139217	0.0439664	0.0583849	0.0157791	0.036346	0.0441799	0.0431881
DL-Acetylcarnitine	HMDB0240773	C9H17NO4	204.123	0.9681	pos	M+H	-1.57052	45	28.2	**	Lipids and lipid-like molecules	Fatty Acyls	Fatty esters	-0.176241	0.147494	-0.429332	-0.0978302	-0.0353718	-0.311864	-0.213442	0.343049	0.327485	0.401099	0.215117	0.348095	0.22239	0.283822	0.171559	0.205669	0.102461	0.348575	-0.106365	-0.279226	-0.479033	-0.138883	-0.342712	-0.288481	-0.32332	0.164766	0.520967	0.131911	-0.279315	0.0121479	-0.213792	-0.0572294	-0.0609224	-0.0346763	-0.0457568	-0.0328123
10-hydroxy-16-oxo-hexadecanoic acid	LMFA01170060	C16H30O4	269.211	0.9681	pos	M+H-H2O	-1.80819	36.2	0		Lipids and lipid-like molecules	Fatty Acyls	Fatty Acids and Conjugates	0.0149546	0.136702	0.281327	-0.37874	-0.105277	0.161319	0.244383	0.202692	-0.0406336	-0.0149447	0.199492	0.0281322	-0.613693	-0.175513	-0.405776	0.048008	0.021615	0.0451503	-0.0166598	-0.677722	0.0966719	-0.0048272	0.322278	0.22615	-0.0426029	-0.292886	0.00680323	-0.189679	0.1603	0.131808	0.258027	0.034973	-0.0275359	0.0722579	0.068255	0.225189
Allantoin	HMDB0000462	C4H6N4O3	141.04	0.983933	pos	M+H-H2O	-1.4686	38.4	0	*	Organoheterocyclic compounds	Azoles	Imidazoles	-0.20304	0.0495771	-0.481069	-0.0420985	0.0788174	-0.0481432	0.508969	-0.360577	0.119948	-0.0143754	0.46123	0.0653118	-0.18136	-0.330679	0.00756151	0.0595727	-0.0708767	-0.491031	0.0374591	0.433795	-0.0490347	-0.123377	0.0997959	0.136391	0.0761167	-0.021261	-0.370793	0.0210591	-0.282737	0.235966	0.339328	0.0916682	0.190641	0.108081	-0.071898	0.0210628
5-Hydroxy-2-oxo-4-ureido-2,5-dihydro-1H-imidazole-5-carboxylate	HMDB0059663	C5H6N4O5	185.03	0.983933	pos	M+H-H2O	-1.80212	38.7	0	**	Organic acids and derivatives	Carboxylic acids and derivatives	Amino acids, peptides, and analogues	-0.348596	-0.0905796	-0.564266	-0.000469535	0.0148946	-0.00374008	0.32229	-0.173363	-0.00356942	-0.120608	0.352249	-0.0636163	-0.00974448	-0.10083	0.251202	0.0535629	-0.151636	-0.223642	0.00901563	0.435734	-0.0930493	-0.113703	-0.0361579	0.0264043	-0.104014	-0.0124643	-0.0845603	-0.0542668	-0.0781068	0.356868	0.118611	0.0988234	0.116135	0.0652407	0.0662188	0.143733
Diketogulonic acid	HMDB0005971	C6H8O7	210.062	0.983933	pos	M+NH4	4.70722	39.3	4.83	**	Organic oxygen compounds	Organooxygen compounds	Carbohydrates and carbohydrate conjugates	-0.111636	0.0245945	-0.476345	-0.212651	0.053128	-0.0718464	0.356208	-0.113379	0.115399	0.0232408	0.325684	0.0503804	0.0044099	-0.148212	0.0886669	0.0616329	0.0576853	-0.215892	0.020679	0.523655	-0.0959469	-0.19374	-0.235276	0.00235936	-0.0546144	-0.0590024	-0.290407	-0.0463416	-0.0649965	0.186464	0.320072	0.0147094	-0.00119884	0.0554629	0.00192842	0.105123
risedronate	HMDB0015022	C7H11NO7P2	301.035	0.983933	pos	M+NH4	1.18465	37.9	0		Organic acids and derivatives	Organic phosphonic acids and derivatives	Bisphosphonates	0.131842	-0.509627	-0.529576	-0.342061	-0.248101	-0.209824	0.381161	-0.361567	0.258522	0.0394918	0.255382	0.141727	0.470424	0.232034	0.449187	0.175844	0.228326	0.0523303	-0.293038	0.456763	-0.122109	-0.390308	-0.109346	-0.0763687	0.103387	0.073591	-0.232413	-0.203994	0.0691333	0.181546	-0.196011	0.0941109	0.154605	0.169601	0.0684762	-0.363144
2-(3,4-Dihydroxybenzoyloxy)-4,6-dihydroxybenzoate	HMDB0059651	C14H10O8	307.045	0.983933	pos	M+H	2.08155	36.4	0		Phenylpropanoids and polyketides	Depsides and depsidones	Unclassified	-0.142736	-0.263408	-0.444892	-0.237746	0.295612	0.0462595	0.418182	-0.112067	0.113391	-0.359835	0.207199	-0.0131263	-0.0441174	-0.134289	0.378004	-0.377083	-0.0405896	-0.0986535	-0.142208	0.555108	0.066398	-0.183586	-0.079396	0.138814	-0.109862	0.0119712	0.0164115	0.194128	-0.0424933	0.190517	0.071697	0.159645	-0.286073	-0.191607	0.235372	0.20506
Angelicin	HMDB0033930	C11H6O3	167.014	0.988933	neg	M-H2O-H	2.58976	37	0		Phenylpropanoids and polyketides	Coumarins and derivatives	Furanocoumarins	0.0741872	-0.0234647	-0.152234	0.126014	-0.52763	-0.333881	0.275551	-0.219498	0.0189527	-0.0430718	0.321642	0.0883924	-0.00179397	-0.0546686	-0.0335387	-0.107286	0.134101	-0.345665	-0.134593	0.47237	-0.12592	-0.0398706	0.180098	-0.0437483	0.0257394	0.0468618	-0.112723	-0.183993	0.0507726	0.0894322	0.0117664	0.138723	0.0739009	0.0574356	0.0331967	0.26444
8-Mercapto-p-menthan-3-one	HMDB0037385	C10H18OS	167.089	0.988933	neg	M-H2O-H	-4.64151	36.4	0	*	Lipids and lipid-like molecules	Prenol lipids	Monoterpenoids	-0.0423167	-0.0763463	-0.190115	0.0741412	0.173371	-0.0573646	0.125375	0.0605098	0.195014	0.0236551	-0.133708	0.0155034	-0.0992235	-0.216716	0.198322	-0.0169874	0.0465969	-0.101215	-0.0911904	0.422323	-0.528245	0.14675	0.168705	-0.247135	-0.0948235	0.116166	-0.0124948	-0.182771	0.0612454	0.255791	0.27728	0.215199	0.0268138	-0.0624248	0.127991	-0.577677
Triethylamine	HMDB0032539	C6H15N	102.128	0.999033	pos	M+H	2.31882	47	39.9	*	Organic nitrogen compounds	Organonitrogen compounds	Amines	0.197522	-0.331521	-0.209564	-0.257332	-0.194768	-0.0537024	-0.225197	-0.269911	0.211052	0.22556	0.376018	-0.35991	-0.139913	0.454013	0.328996	0.271415	-0.281757	-0.269317	-0.0574908	-0.01642	-0.526106	0.0810379	0.0576237	0.360292	-0.170772	0.323805	0.468453	-0.173413	-0.0889936	0.473894	-0.512396	-0.0962416	0.123696	0.0804267	0.102089	0.0988327
1-Methyl-4-nitroimidazole	HMDB0060659	C4H5N3O2	110.035	0.999033	pos	M+H-H2O	1.31523	38.5	0	**	Organoheterocyclic compounds	Azoles	Imidazoles	-0.414297	-0.346033	-0.142524	-0.431552	-0.203804	-0.550182	-0.373079	-0.219761	0.231312	0.0562046	0.133257	-0.287497	0.449818	0.309751	0.0670459	0.00654591	0.171472	0.0440229	-0.00261963	0.111616	0.175512	0.207938	-0.0631475	0.115599	-0.139325	0.0982453	0.0594831	0.32113	0.100706	0.155862	0.247445	-0.00620669	0.139204	-0.0789205	0.0226339	0.0341483
2-Furoic acid	HMDB0000617	C5H4O3	113.023	0.999033	pos	M+H	1.22148	38.5	0	***	Organoheterocyclic compounds	Furans	Furoic acid and derivatives	0.0330789	-0.0812995	-0.0642525	-0.440145	-0.276138	-0.259821	-0.310078	0.0841397	-0.226173	0.109785	-0.0131429	-0.110502	0.189804	0.0555393	-0.0737577	0.112736	0.108004	0.30212	-0.2574	-0.246162	-0.139034	0.176799	0.227263	0.291435	-0.0501749	0.214296	0.309923	0.126911	-0.0944825	-0.00250397	-0.0647356	0.559855	0.0182821	-0.0594638	-0.0135637	-0.137139
Uracil	HMDB0000300	C4H4N2O2	113.035	0.999033	pos	M+H	1.05778	51	59.6	**	Organoheterocyclic compounds	Diazines	Pyrimidines and pyrimidine derivatives	-0.218925	-0.113014	-0.0292721	-0.451566	-0.0265741	0.165905	0.364667	-0.175385	0.252949	0.203317	0.303545	0.142749	0.373154	0.169363	0.280398	0.105057	-0.0543464	0.400341	-0.599659	-0.330276	-0.43345	-0.0914485	0.138923	0.10996	-0.102175	0.214278	0.0351165	-0.469727	-0.334485	-0.0577234	-0.0747675	0.0396377	0.0909632	0.0341902	0.0498345	0.0884466
Niacinamide	HMDB0001406	C6H6N2O	123.055	0.999033	pos	M+H	-0.090487	39.1	0	***	Organoheterocyclic compounds	Pyridines and derivatives	Pyridinecarboxylic acids and derivatives	0.26052	-0.225867	-0.253639	-0.484938	-0.0926867	-0.189275	-0.213167	-0.336928	0.515062	0.0754321	0.122152	0.100723	0.322985	0.0508941	0.378258	0.041712	-0.10745	-0.20737	-0.0621131	0.165692	-0.0972214	0.027426	0.0366582	0.113813	0.207543	-0.000224033	-0.149205	-0.148934	-0.0815628	-0.0718654	0.136683	0.109641	0.00730721	0.0213525	-0.00683576	0.0354282
N-Acetyl-2,3-dihydro-1H-pyrrole	HMDB0031163	C6H9NO	129.102	0.999033	pos	M+NH4	-0.315591	39.2	0	*	Organoheterocyclic compounds	Pyrrolines	Unclassified	0.08596	-0.0400237	-0.0374698	-0.269592	0.285096	0.0927419	-0.139988	0.0934055	0.127671	0.0873486	0.141038	-0.0221372	0.147192	-0.107658	0.367802	0.441642	-0.437036	-0.178904	-0.558358	-0.0598226	-0.145052	-0.178207	-0.355707	0.231931	-0.0946749	0.21718	-0.43175	-0.043887	-0.440825	0.135415	-0.135289	0.358033	0.385948	0.110372	0.247734	0.119873
heptan-2-one	HMDB0003671	C7H14O	132.138	0.999033	pos	M+NH4	-0.839363	39.1	0	*	Organic oxygen compounds	Organooxygen compounds	Carbonyl compounds	-0.337474	-0.335544	-0.33511	-0.332434	-0.332407	-0.33213	-0.335361	-0.334867	-0.337044	-0.337429	-0.33806	-0.33645	-0.338147	-0.338888	-0.338464	-0.337016	0.585633	-0.336603	0.630251	-0.334064	0.607638	0.61145	0.607852	-0.337776	-0.333658	-0.336664	0.602909	0.626495	-0.335956	0.661112	0.605124	-0.335944	0.549083	0.542626	0.546794	0.55052
Hypoxanthine	HMDB0000157	C5H4N4O	135.03	1.00488	neg	M-H	-8.48403	48.5	57.5	***	Organoheterocyclic compounds	Imidazopyrimidines	Purines and purine derivatives	-0.331	-0.257	-0.221	-0.33	-0.527	-0.348	-0.362	-0.309	0.0815	-0.262	-0.184	-0.177	0.416	0.208	0.121	-0.162	0.198	0.0426	0.115	0.19	0.184	0.268	0.104	0.0503	0.113	-9.33e-05	0.0528	0.473	0.237	0.163	0.272	-0.0436	0.0566	0.028	0.0804	0.0599
1-Pentanesulfenothioic acid	HMDB0031160	C5H12S2	137.046	0.999033	pos	M+H, M+Na	2.28618	36.9	0.228	*	Organosulfur compounds	Sulfenyl compounds	Unclassified	-0.314188	-0.0762084	-0.139743	-0.521988	-0.530527	-0.433206	-0.36372	-0.115946	0.0192078	-0.28619	-0.181302	-0.251019	0.408709	0.176159	0.100566	-0.169837	0.230734	0.00932713	0.125958	0.179969	0.182965	0.279661	0.0785311	0.0259292	0.0960989	-0.0171994	0.0604631	0.469473	0.255082	0.167185	0.288734	-0.03987	0.0738309	0.0619363	0.0692666	0.081158
D-2-Hydroxyglutaric acid	HMDB0000606	C5H8O5	147.029	1.00488	neg	M-H	-7.08042	37.6	0	***	Organic acids and derivatives	Hydroxy acids and derivatives	Short-chain hydroxy acids and derivatives	0.156973	0.408909	0.462268	0.0601915	0.554265	-0.0798913	-0.373925	0.00217871	0.00391985	-0.445735	-0.225491	-0.300485	0.177601	0.147916	-0.0597621	-0.162827	0.346285	0.039312	0.0441277	-0.171161	-0.200708	-0.238816	-0.315573	0.148433	0.195074	0.0297607	-0.166534	0.131452	-0.179202	-0.36116	-0.0375409	-0.0307524	0.0796194	0.0910963	0.149677	0.120503
Adipate semialdehyde	HMDB0012882	C6H10O3	148.097	0.999033	pos	M+NH4	-1.77367	38.9	0	**	Lipids and lipid-like molecules	Fatty Acyls	Fatty acids and conjugates	0.0399624	-0.138912	-0.310339	-0.0906077	-0.151478	-0.583701	-0.0306434	-0.22494	-0.150798	0.416299	-0.199574	0.0371048	-0.0658356	0.0972207	-0.351528	-0.388781	0.19483	0.0409413	0.00423119	0.17343	-0.1143	0.403853	-0.0912099	0.300088	0.0346832	0.244413	-0.0193504	0.26681	-0.0246209	0.00110056	0.0118484	0.391264	0.0604937	0.0851517	0.0978442	0.0350486
2-oxo-4-methylthio-butanoic acid	LMFA01060170	C5H8O3S	149.026	0.999033	pos	M+H	-1.92787	37.4	0	**	Lipids and lipid-like molecules	Fatty Acyls	Fatty Acids and Conjugates	-0.0937234	-0.459945	-0.254255	-0.210636	0.33964	0.0768123	0.0312633	0.0515118	-0.249535	-0.362861	-0.183664	-0.00902462	-0.0324669	0.439696	0.469969	0.321883	-0.2976	-0.178975	-0.33465	0.100513	-0.1772	-0.181635	-0.181422	0.38069	-0.530031	-0.282754	-0.0984373	0.143844	0.27603	-0.0533983	0.158012	0.244864	0.381947	0.00228297	0.365808	0.387449
Xanthine	HMDB0000292	C5H4N4O2	151.025	1.00488	neg	M-H	-7.03239	50.6	67.6	***	Organoheterocyclic compounds	Imidazopyrimidines	Purines and purine derivatives	-0.149393	-0.477669	0.182679	-0.123793	0.266212	-0.336602	-0.321658	-0.145532	0.453181	0.0500201	0.0754189	0.147403	0.250265	0.324601	0.171774	0.000275396	-0.0437271	0.522331	-0.385268	-0.327043	-0.246082	-0.0770597	0.0740126	0.354431	0.0173312	0.0348076	0.0538797	0.0225909	-0.426441	-0.0153862	0.318105	-0.186045	0.0477848	-0.0674622	-0.0188295	-0.0191097
Oxypurinol	HMDB0000786	C5H4N4O2	153.04	0.999033	pos	M+H	-1.67035	43.7	23.5	*	Organoheterocyclic compounds	Imidazopyrimidines	Purines and purine derivatives	-0.0510771	-0.476383	0.0106818	-0.291771	0.263378	-0.306957	-0.03953	-0.000699493	0.484424	0.010591	0.288874	0.0666226	0.242588	0.302285	0.302294	0.192886	-0.0684707	0.390313	-0.444733	-0.334374	-0.285602	-0.0394523	0.0418306	0.303464	-0.154628	0.0369324	-0.0392065	-0.346833	-0.515576	-0.0459541	0.196183	0.0170556	0.0569258	0.0866888	0.0814888	0.0657412
(±)-2,6-Dimethyl-5-heptenal	HMDB0031834	C9H16O	158.154	0.999033	pos	M+NH4	-1.60342	37.7	0	*	Organic oxygen compounds	Organooxygen compounds	Carbonyl compounds	-0.31481	-0.144532	-0.0653071	-0.119618	-0.218864	-0.132061	-0.167569	-0.0406849	0.511645	0.502272	0.521895	0.491529	0.463086	0.49619	0.491972	0.573641	-0.209065	0.00466786	-0.140999	-0.392167	-0.426359	-0.284656	-0.183984	-0.274054	-0.135022	-0.0484699	-0.141728	-0.243802	-0.137387	-0.329542	-0.124754	-0.0164299	0.0288391	0.0530142	0.0739788	0.0791351
1-Methylguanine	HMDB0003282	C6H7N5O	166.072	0.999033	pos	M+H	-1.33686	38.1	0	*	Organoheterocyclic compounds	Imidazopyrimidines	Purines and purine derivatives	-0.0576588	-0.389348	-0.140385	0.23429	0.19912	0.0923669	-0.194809	0.10129	0.42234	0.526596	0.449248	0.170914	0.473553	0.228094	0.415178	0.104437	-0.0275859	-0.070236	-0.213103	-0.0630717	-0.385855	-0.439791	-0.0436307	0.162865	-0.233258	-0.218981	-0.245912	-0.473404	-0.295152	-0.331955	-0.246374	0.176123	0.333076	-0.17798	0.0954517	0.0635472
N-Acetyl-L-aspartic acid	HMDB0000812	C6H9NO5	174.04	1.00488	neg	M-H	-5.23782	37.2	0	***	Organic acids and derivatives	Carboxylic acids and derivatives	Amino acids, peptides, and analogues	-0.360153	-0.13878	-0.110545	0.0831178	0.0897652	-0.240325	-0.313268	-0.111765	0.15304	0.115277	0.29305	0.0653461	0.177083	-0.173377	0.0018553	0.0595727	0.342038	0.144443	-0.174842	-0.0237433	-0.123339	0.0400434	0.00318372	0.179617	0.159348	-0.380877	-0.657962	0.261294	0.0420734	-0.186671	0.315417	-0.068069	0.218867	0.0617136	0.142364	0.115209
2-Deoxyglucose	HMDB0062477	C6H12O5	182.103	0.999033	pos	M+NH4	4.79549	41.3	16.3	*	Lipids and lipid-like molecules	Fatty Acyls	Fatty alcohols	-0.623812	-0.239496	-0.287927	-0.636857	-0.537092	-0.418911	-0.258033	-0.119793	0.0328386	-0.254418	-0.151134	-0.125708	0.363143	0.206131	0.139529	-0.019494	0.158221	0.107835	0.089746	0.248182	0.284727	0.341704	0.12904	0.129903	0.0014425	-0.0016024	0.0384718	0.327532	0.310605	0.260766	0.268305	0.0980828	0.0221533	0.00999807	0.04872	0.0572006
Tetrahydrofurfuryl acetate	HMDB0031176	C7H12O3	183.042	0.999033	pos	M+K	-0.708291	38.2	0	*	Organoheterocyclic compounds	Tetrahydrofurans	Unclassified	-0.00399649	0.117656	0.176192	-0.336771	-0.144515	0.232186	0.107098	0.0880989	0.104224	0.133232	0.2142	0.0471266	0.200137	0.0482936	0.121289	-0.000348922	-0.0129259	0.48332	-0.389284	-0.51668	-0.315534	-0.21078	0.213583	-0.0180345	0.0624891	0.176118	-0.0609984	-0.408989	-0.0875773	-0.195889	-0.10557	0.189482	0.11536	-0.195432	0.0882915	0.084949
L-beta-aspartyl-L-alanine	HMDB0011162	C7H12N2O5	185.056	1.00488	neg	M-H2O-H	-3.86448	37.9	0	*	Organic acids and derivatives	Peptidomimetics	Hybrid peptides	-0.100429	-0.607696	0.0124791	0.238761	0.0515092	0.134404	-0.0186903	-0.360348	0.0201484	-0.0361832	0.169288	0.0691833	0.12284	0.369571	0.1188	0.0834402	0.0469548	0.392304	-0.514936	-0.362752	-0.219611	-0.111376	0.242137	0.23536	0.296633	0.187787	-0.0394565	-0.0665884	-0.109112	-0.267009	-0.261386	0.131461	0.0636355	-0.00110295	0.0473803	0.0425996
2-Furoylglycine	HMDB0000439	C7H7NO4	187.071	0.999033	pos	M+NH4	-2.06701	38.5	0	*	Organic acids and derivatives	Carboxylic acids and derivatives	Amino acids, peptides, and analogues	-0.157754	-0.535963	-0.0407039	0.222937	0.0231391	0.110577	0.00278737	-0.339973	0.0526845	-0.103874	0.227857	0.0443381	0.168674	0.41509	0.209862	0.0461872	-0.0115339	0.379335	-0.58491	-0.265333	-0.140485	-0.13971	0.213312	0.231924	0.240707	0.210436	0.0207233	-0.279421	-0.14229	-0.23794	-0.298052	0.245968	0.102012	0.0900292	-0.054246	0.07361
3-Indoleacetonitrile	HMDB0006524	C10H8N2	195.032	0.999033	pos	M+K	-0.628226	38.3	0	**	Organoheterocyclic compounds	Indoles and derivatives	Indoles	0.227596	0.525527	0.533362	0.499836	0.276574	0.532223	-0.463992	-0.463508	0.257575	-0.466019	-0.466637	-0.46506	0.229814	0.275234	0.272786	-0.465614	-0.464676	0.244336	-0.464931	0.224632	-0.465924	-0.465347	-0.46377	0.214808	0.229111	-0.465269	-0.464225	0.260831	0.265261	-0.46576	-0.465815	0.2542	0.415372	0.414906	0.411095	0.411467
2-(2-Thienylmethylene)-1,6-dioxaspiro[4.4]non-3-ene	HMDB0034857	C12H12O2S	201.037	1.00488	neg	M-H2O-H	-2.70408	36.9	0		Organic oxygen compounds	Organooxygen compounds	Ethers	0.217207	-0.508077	-0.150513	-0.0347035	-0.117017	-0.170699	-0.0225392	-0.246399	0.224563	0.0697286	0.103635	0.0189426	0.491923	0.483556	0.348816	0.270008	0.0563095	0.0579638	-0.179314	-0.20376	-0.108949	-0.143514	0.192099	0.143931	-0.00845059	0.0248715	-0.0627061	-0.165315	-0.174077	-0.158858	-0.161782	0.02044	-0.0432249	-0.0826224	-0.00342439	0.0219514
Chrycolide	HMDB0035145	C12H8O3S	215.016	0.999033	pos	M+H-H2O	-1.31624	38.3	0		Organoheterocyclic compounds	Benzofurans	Benzofuranones	-0.258918	-0.0220854	-0.131771	-0.174356	0.106173	-0.195965	0.00332074	0.283179	0.127345	0.314312	0.49764	0.248297	0.261894	0.295816	0.181608	0.467812	-0.010259	-0.0855396	-0.1126	-0.50236	-0.223062	-0.289547	-0.195195	-0.0749815	-0.253071	-0.162687	0.103903	-0.323477	-0.356029	-0.137947	-0.157073	-0.110119	0.187889	0.211796	0.238166	0.247894
Isoleucylproline	HMDB0011174	C11H20N2O3	229.154	0.999033	pos	M+H	-1.90357	40.5	8.03	*	Organic acids and derivatives	Carboxylic acids and derivatives	Amino acids, peptides, and analogues	0.0859556	-0.134161	-0.244037	-0.181058	0.183882	0.108431	-0.409777	0.394671	0.336659	0.225667	0.44151	0.199364	0.358843	0.287569	0.167122	-0.263282	-0.058696	-0.268957	-0.0223167	-0.0978914	-0.492137	-0.55849	-0.146799	0.38638	-0.0582749	-0.258913	0.0265133	-0.0838365	0.0901422	0.0615459	-0.0872863	-0.101748	0.0720131	-0.000155702	0.0797386	-0.0381886
4-hydroxy-3-(sulfooxy)benzoic acid	HMDB0124993	C7H6O7S	232.975	1.00488	neg	M-H, M+FA-H	-4.6494	36.9	0	*	Organic acids and derivatives	Organic sulfuric acids and derivatives	Arylsulfates	0.653642	-0.267708	-0.167218	-0.0997712	-0.148431	-0.346358	-0.021119	-0.0858142	0.417901	0.259051	-0.0583926	0.0254702	0.39388	0.112194	0.0143177	0.128693	0.171155	0.30913	-0.1918	-0.00827559	-0.167564	-0.0958903	0.230699	0.185995	0.162272	0.0430069	-0.251538	-0.215616	-0.217218	-0.117646	-0.0113397	-0.190185	-0.0704301	-0.112688	-0.0233102	-0.239094
Uridine	HMDB0000296	C9H12N2O6	243.062	1.00488	neg	M-H, M+FA-H	-0.708318	49.1	50.2	**	Nucleosides, nucleotides, and analogues	Pyrimidine nucleosides	Unclassified	-0.366919	0.0721141	0.212023	-0.428707	-0.121188	0.270112	0.197064	-0.228007	0.160203	0.0931948	0.185272	0.0513389	0.232453	0.119365	0.224756	0.0393436	0.0183957	0.523994	-0.448851	-0.358842	-0.476006	-0.017878	0.228626	0.146436	0.018863	0.253298	0.00504723	-0.188786	-0.251453	-0.0345684	-0.0182688	-0.0561846	-0.0324502	-0.0657571	0.0146788	0.0272893
5-(2'-Carboxyethyl)-4,6-Dihydroxypicolinate	HMDB0006794	C9H9NO6	245.076	0.999033	pos	M+NH4	-2.00396	38.6	0	**	Organoheterocyclic compounds	Pyridines and derivatives	Hydropyridines	-0.150751	-0.10362	0.0578413	-0.457471	-0.0692401	0.140939	0.31869	-0.16482	0.243193	0.305448	0.269704	0.0847651	0.333733	0.188821	0.307076	0.191683	-0.000935572	0.438094	-0.561906	-0.353573	-0.374588	-0.0851131	0.12139	0.101352	-0.0305453	0.236534	-0.0760355	-0.423587	-0.343432	-0.142411	-0.026097	0.0656471	-0.00229683	-0.0305975	0.0547349	-0.0626241
dUMP	HMDB0001409	C9H13N2O8P	307.035	1.00488	neg	M-H	4.27402	37.8	0	**	Nucleosides, nucleotides, and analogues	Pyrimidine nucleotides	Pyrimidine deoxyribonucleotides	0.376	-0.501159	-0.277354	0.0254071	-0.0967362	-0.342702	-0.109772	-0.287072	0.217825	0.161937	0.0325965	0.0932474	0.498841	0.497124	0.219117	0.270355	-0.00200056	0.182703	-0.30897	-0.272726	-0.0764793	-0.141364	0.172914	0.256839	-0.0423559	0.026899	-0.0275103	-0.0156305	-0.127927	-0.140312	-0.0442933	-0.0478653	-0.0203373	-0.042414	-0.0323724	-0.0744523
4-Hydroxy-5-(dihydroxyphenyl)-valeric acid-O-sulphate	HMDB0059978	C11H14O8S	329.03	0.999033	pos	M+Na	-1.36424	36.3	0	*	Benzenoids	Phenols	Benzenediols	0.0586382	-0.631023	-0.103501	-0.41182	-0.000241713	0.184809	0.334634	-0.283827	0.304296	-0.201748	0.368977	0.258769	0.222331	0.282829	0.345906	0.0736051	0.00177276	0.294475	-0.433676	0.334631	0.0680295	-0.350832	-0.104256	0.134122	-0.171123	0.0489273	-0.244037	-0.246562	-0.0978654	0.0670941	-0.143989	-0.0357388	-0.111985	0.127144	0.158179	-0.0969432
(S)-a-Amino-2,5-dihydro-5-oxo-4-isoxazolepropanoic acid N2-glucoside	HMDB0029404	C12H18N2O9	333.094	1.00488	neg	M-H	0.940356	47.3	41	*	Organic oxygen compounds	Organooxygen compounds	Carbohydrates and carbohydrate conjugates	-0.167186	-0.17639	0.100719	-0.382606	-0.146755	0.0713302	0.187242	-0.374598	0.219974	0.188274	0.187993	0.150269	0.37922	0.239092	0.29544	0.0990275	0.022558	0.530773	-0.469227	-0.265204	-0.417488	-0.0715863	0.203125	0.127897	0.0148493	0.139917	-0.0080717	-0.177833	-0.333309	-0.0475353	-0.0656852	-0.0351739	0.03421	-0.0342044	-0.000448733	-0.0186096
Medicagol	HMDB0033831	C16H8O6	341.03	1.00488	neg	M+FA-H	-1.80156	36.8	0		Phenylpropanoids and polyketides	Isoflavonoids	Coumestans	-0.343517	0.00224956	0.179232	-0.211759	-0.16063	0.0304644	-0.0032486	-0.295313	0.155825	0.0927128	0.126323	0.191388	0.407299	0.17029	0.190461	0.0628565	0.138729	0.512431	-0.391088	-0.41652	-0.487569	-0.0390632	-0.072268	0.123241	0.261583	0.176647	-0.45927	0.00657934	-0.137066	0.00650901	-0.00566414	0.00151976	0.0753513	0.0431529	0.0233404	0.0447909
5'-Phosphoribosyl-N-formylglycinamide	HMDB0001308	C8H15N2O9P	359.048	1.00488	neg	M+FA-H	-4.45258	37.5	0	**	Nucleosides, nucleotides, and analogues	Glycinamide ribonucleotides	Unclassified	-0.0528035	0.0183808	-0.0443999	0.0119428	0.0435666	0.0342371	0.110331	0.11146	0.0803787	0.0773462	0.109924	0.0826765	0.0779642	0.0906948	0.135136	0.142076	0.0530055	-0.00156476	0.0264318	-0.00870768	-0.857924	0.022509	0.0458799	0.0537796	0.0361095	-0.857237	0.0446792	-0.00348975	-0.0161751	0.0588244	-0.00678128	0.00274379	0.0933864	0.0888071	0.0864628	0.11035
Phenylacetaldehyde	HMDB0006236	C8H8O	121.065	1.0129	pos	M+H-H2O, M+H	1.83908	38.1	0	**	Benzenoids	Benzene and substituted derivatives	Phenylacetaldehydes	0.106289	-0.128202	0.0841952	-0.0696785	0.300095	0.303998	-0.0989479	-0.27107	0.123704	-0.341106	-0.21019	-0.0682716	0.0747395	0.0393326	0.244098	-0.16262	-0.0443786	0.0303204	-0.00495243	0.122578	0.0382808	-0.417075	-0.0663841	0.130059	-0.299193	0.0845894	0.0952509	0.582925	-0.167998	0.0701637	0.00757751	0.0191182	-0.158945	-0.0714115	0.134142	-0.0110331
Urocanic acid	HMDB0000301	C6H6N2O2	121.04	1.0129	pos	M+H-H2O	0.392646	38.4	0	***	Organoheterocyclic compounds	Azoles	Imidazoles	-0.873437	0.0644311	-0.0417671	-0.0235283	-0.0133672	0.0608715	-0.0275393	0.00055297	0.0703936	0.0197073	0.0774067	0.0960474	0.0581672	0.0174142	-0.00600581	0.0409719	-0.0151689	-0.0408475	0.0287961	0.0780774	0.0277825	0.00535398	-0.00657975	0.0281014	0.126563	0.0129914	0.0672628	0.00407294	-0.0395043	0.0167726	-0.0175538	0.0326375	0.048902	0.0511437	0.0547878	0.01609
Salicylaldehyde	HMDB0034170	C7H6O2	123.044	1.0129	pos	M+H	-0.0304256	52.5	64.3	**	Organic oxygen compounds	Organooxygen compounds	Carbonyl compounds	0.118951	-0.156811	0.0486113	0.0428979	0.255516	0.138918	-0.0433408	-0.382056	0.131409	-0.0833901	-0.105267	0.0176242	0.0473232	0.0523805	0.0739337	-0.14119	-0.0375201	0.0524024	0.190828	-0.0438878	0.0741853	-0.399014	-0.229548	-0.0203869	-0.106252	0.0820186	0.0685152	0.600986	-0.225524	-0.252419	0.0953535	0.0646007	0.00785465	-0.00971889	0.00256849	0.069448
3-(Methylthio)propyl acetate	HMDB0031717	C6H12O2S	131.053	1.0129	pos	M+H-H2O	4.16058	37.8	0	*	Organic acids and derivatives	Carboxylic acids and derivatives	Carboxylic acid derivatives	-0.239787	-0.538969	-0.192455	-0.31409	-0.318185	-0.0925583	-0.213013	-0.00310841	0.216826	0.0758292	0.106832	0.0436903	0.373532	0.3343	0.429838	0.0233594	0.00154631	0.0866481	-0.0408897	-0.308977	-0.189608	-0.00495153	0.0188752	0.131164	0.461031	0.137178	-0.0420719	-0.159106	0.100014	-0.149244	0.0162029	0.0482676	0.064553	0.0455225	0.0308359	0.0609674
Methyl (S)-2-Methylbutanoate	HMDB0029762	C6H12O2	155.047	1.0129	pos	M+K	0.780979	38.4	0	*	Lipids and lipid-like molecules	Fatty Acyls	Fatty acid esters	-0.0778402	0.0265899	-0.219648	-0.644449	-0.187638	-0.0235717	-0.170656	-0.115957	0.249242	0.0347704	0.131168	0.0966245	0.239555	-0.306467	0.288294	-0.0314689	-0.0889484	0.0336396	0.0957537	-0.142638	-0.0601599	0.00723374	0.097034	0.190809	0.355551	0.191841	-0.0423928	-0.0589109	-0.0151008	-0.0944398	0.158251	0.0829375	0.0621813	-0.131253	0.0552094	0.0148526
2-Hydroxycinnamic acid	HMDB0002641	C9H8O3	182.081	1.0129	pos	M+H, M+NH4, M+H-H2O	-1.28733	54.9	80.8	***	Phenylpropanoids and polyketides	Cinnamic acids and derivatives	Hydroxycinnamic acids and derivatives	0.143301	-0.167617	0.0537421	-0.00606332	0.222737	0.104799	-0.0739059	-0.380887	0.118344	-0.107053	-0.079521	-0.0115062	0.0339882	0.0291245	0.0789943	-0.135179	-0.0229441	0.0865124	0.180594	-0.0132405	0.111903	-0.354926	-0.238651	-0.0161102	-0.0340283	0.0568862	0.0925678	0.619113	-0.227868	-0.264474	0.0571313	0.06957	0.0239202	-0.0101142	0.0305741	0.0302865
(Z)-Methyl 3-(methylsulfinyl)-1-propenyl disulfide	HMDB0032124	C5H10OS3	164.986	1.0129	pos	M+H-H2O	0.682936	36	0	*	Organosulfur compounds	Sulfoxides	Unclassified	0.0948106	0.071165	0.0725777	0.0278351	0.111386	0.103655	0.0995304	0.00758917	0.0850604	0.08381	-0.862697	-0.860856	0.0760833	0.104744	0.101451	0.0391652	0.0665224	0.1024	0.106583	-0.0154962	0.10901	0.0258114	0.00638438	0.0754522	0.0862738	0.0822423	0.104129	0.137303	0.086088	0.07415	-0.861738	0.087219	0.0846138	0.0892235	0.101252	0.0972662
Ethyl isopropyl disulfide	HMDB0033054	C5H12S2	175.001	1.0129	pos	M+K	1.48921	36.7	0		Organosulfur compounds	Organic disulfides	Dialkyldisulfides	-0.287559	-0.368185	0.037749	-0.196586	-0.414368	-0.046919	-0.228192	-0.38323	0.094774	-0.468653	-0.320868	-0.105738	0.350648	0.185222	0.162837	-0.459933	0.203586	0.158475	0.0552669	0.193651	0.199592	0.279558	0.100667	0.0609908	-0.0451347	0.138481	0.168323	0.531347	0.167234	0.0622852	0.132446	-0.00677345	-0.124861	0.0377666	0.135742	0.000356826
2-Phenyl-1,3-propanediol monocarbamate	HMDB0060351	C10H13NO3	213.123	1.0129	pos	M+NH4	-1.68083	37.3	0	**	Benzenoids	Benzene and substituted derivatives	Unclassified	-0.181665	-0.179032	-0.158738	0.312764	0.229923	-0.114834	0.270793	-0.547521	0.162644	0.0994058	-0.040665	0.280129	0.0736493	0.0186781	0.0445319	0.120852	-0.365679	0.0597312	0.167902	0.293473	-0.376492	0.103917	0.117322	-0.135587	-0.487831	-0.0152614	-0.687236	0.293063	0.227047	0.0326508	0.003362	0.0913704	0.0913806	0.0266711	0.0953807	0.0739007
d-Dethiobiotin	HMDB0003581	C10H18N2O3	215.139	1.0129	pos	M+H	-1.69489	38	0	**	Lipids and lipid-like molecules	Fatty Acyls	Fatty acids and conjugates	-0.0658582	-0.115263	0.0878849	0.117211	0.268511	0.312308	0.0839234	0.235807	0.214445	0.219947	0.349723	0.11675	0.120221	0.310677	0.308794	-0.590503	-0.650277	-0.209381	-0.189432	0.0894094	0.0805348	-0.44174	-0.106872	-0.0265627	0.0561535	-0.19388	-0.411954	-0.153516	0.315509	-0.0440792	-0.242146	-0.117812	0.171317	0.0119611	0.121097	-0.0329093
QUINALIZARIN	HMDB0257032	C14H8O6	255.028	1.0129	pos	M+H-H2O	-2.06749	37.9	0		Unclassified	Unclassified	Unclassified	-0.234426	-0.351425	-0.270587	-0.294832	-0.19955	-0.311681	-0.293781	-0.107419	0.259719	-0.12174	0.129442	0.128806	0.43047	-0.127039	0.387738	-0.0665768	0.098464	-0.0640031	-0.153788	-0.363323	-0.0582462	0.0712099	0.182581	0.301567	0.636677	0.277422	-0.0825437	-0.271449	0.255259	0.218917	-0.224233	0.190933	0.149182	-0.186878	0.0933668	-0.0282356
threo-Syringoylglycerol	HMDB0031237	C11H16O6	262.128	1.0129	pos	M+NH4	-2.25708	37.2	0	*	Benzenoids	Phenols	Methoxyphenols	0.156642	0.173718	0.0748802	-0.096703	0.163762	-0.192326	-0.183713	-0.478034	0.36977	0.33149	0.248753	0.222718	0.423226	0.205305	0.23239	-0.0613904	-0.175951	0.288871	0.077999	-0.036032	-0.0618722	-0.385189	-0.576774	-0.120404	-0.100171	0.0379555	-0.0162356	0.00286494	-0.465492	-0.165342	0.0365188	0.217053	0.105267	0.0188199	-0.20169	-0.0706826
Glutamyl-Valine	HMDB0028832	C10H17N2O5-	268.103	1.0129	pos	M+Na	1.79565	37.2	0	*	Organic acids and derivatives	Carboxylic acids and derivatives	Amino acids, peptides, and analogues	-0.901641	0.0864334	0.0557832	0.0233383	0.0195379	0.0441399	0.0695577	0.0625247	0.0720717	0.0556153	0.0730677	0.0851829	0.0738694	0.0842278	0.0972619	0.0588415	0.0559529	0.0563086	0.05802	0.0410789	0.074762	0.0983588	0.0485875	0.00837476	0.0210766	-0.00406911	0.0240961	0.0371167	-0.899962	0.0514042	0.0420671	0.00892515	0.0233115	0.0625169	0.0659491	0.0663121
(3,4,5,6-tetrahydroxyoxan-2-yl)methyl 4-hydroxybenzoate	HMDB0125107	C13H16O8	318.119	1.0129	pos	M+NH4	2.43918	45.1	31.2	*	Benzenoids	Benzene and substituted derivatives	Benzoic acids and derivatives	-0.214	-0.244	-0.104	-0.266	-0.458	-0.286	-0.353	-0.329	0.24	-0.142	-0.166	-0.124	0.306	0.216	0.13	-0.0641	0.184	0.131	0.202	0.132	0.161	-0.0395	-0.17	0.037	0.123	0.122	0.113	0.542	-0.0646	2.18e-05	0.0992	0.00848	0.0552	0.112	0.114	-0.00532
1-benzofuran-4-ol	HMDB0129378	C8H6O2	115.02	1.01898	neg	M-H2O-H	4.27118	37.3	0	*	Organoheterocyclic compounds	Benzofurans	Unclassified	-0.0390788	-0.495408	0.00179592	-0.0913082	0.156957	-0.219707	0.0476253	-0.249364	-0.219596	-0.156308	0.13095	0.248412	0.504592	0.243464	0.415418	0.327247	-0.0424043	-0.0614513	-0.18473	-0.246007	0.0582939	0.088821	0.296406	0.443346	0.0779815	-0.191327	0.0353184	0.209019	-0.0353361	-0.244302	-0.0650852	-0.12027	-0.15703	-0.305633	0.0603338	-0.221633
Citric acid	HMDB0000094	C6H8O7	191.019	1.01898	neg	M-H2O-H, M-H	-4.85069	51.3	64.1	***	Organic acids and derivatives	Carboxylic acids and derivatives	Tricarboxylic acids and derivatives	-0.512744	0.0301591	-0.16627	-0.133213	0.160941	-0.132067	-0.0928142	0.216408	0.240685	0.317247	0.487256	0.194031	0.29737	0.345126	0.188411	0.471283	-0.0623607	-0.167861	-0.0825168	-0.407416	-0.379705	-0.289678	-0.353167	-0.00131743	-0.210762	-0.20231	0.17091	-0.124094	-0.203137	-0.194083	-0.161199	-0.218493	0.24262	0.245111	0.240281	0.247368
Cyclobrassinone	HMDB0034209	C11H8N2O2S	213.012	1.01898	neg	M-H2O-H	-1.69484	36.3	0		Organoheterocyclic compounds	Indoles and derivatives	Indoles	-0.195987	-0.386542	0.00629191	-0.0464834	-0.256356	-0.109998	-0.274244	-0.191694	0.0508619	-0.116876	-0.103277	-0.0863224	0.275805	0.205868	0.225572	-0.0743867	0.0604938	0.0529752	0.122654	-0.212504	-0.109895	0.0280984	0.297221	0.0840248	0.613458	0.0700847	-0.15696	0.192949	0.151714	-0.121674	0.00962994	0.0409601	0.0789331	-0.022431	-0.045101	-0.0568632
Ethyl methanesulfonate	HMDB0252053	C3H8O3S	247.031	1.01898	neg	2M-H	-2.68061	37.6	0		Unclassified	Unclassified	Unclassified	0.252168	-0.559479	-0.0263238	-0.0370387	0.060278	-0.0902686	0.0557754	-0.124258	0.139302	0.033188	-0.0136859	0.0218746	0.440521	0.363017	0.362599	0.21237	0.0969786	-0.0423315	-0.233555	-0.289149	-0.128242	-0.187159	0.201996	0.196524	-0.053987	-0.0634499	-0.0344882	-0.0399171	-0.138877	-0.183928	-0.186959	-0.0713963	0.00928331	0.0211959	0.0330962	0.00432558
Aminoparathion	HMDB0001504	C10H16NO3PS	306.058	1.01898	neg	M+FA-H	4.12174	37.6	0	*	Organic acids and derivatives	Organic thiophosphoric acids and derivatives	Thiophosphoric acid esters	-0.0617314	0.0315388	0.242045	-0.0988286	0.0792183	0.207539	-0.254877	-0.601317	0.176952	0.123676	0.0160841	0.106643	0.208073	0.0987097	-0.185052	-0.299686	0.113156	0.398683	-0.11467	-0.148055	-0.13453	-0.157752	-0.255497	0.0102098	0.0569867	0.256732	0.0239831	0.302732	-0.111704	-0.146137	0.013182	-0.0161166	0.0317939	0.0608864	0.0644854	-0.0373536
Quinic acid	HMDB0003072	C7H12O6	383.123	1.01898	neg	2M-H	8.66527	36.7	0	***	Organic oxygen compounds	Organooxygen compounds	Alcohols and polyols	0.059217	-0.132351	0.0563174	0.0890285	0.230019	0.160584	0.17187	-0.236284	-0.180768	-0.109973	-0.131064	-0.0902236	-0.098841	-0.0162439	0.11168	-0.290749	-0.0330819	0.0461526	0.191453	0.0784827	0.0329006	-0.281163	0.121809	-0.0229919	0.110434	-0.0173764	0.130173	0.620352	-0.140864	-0.379648	0.0865034	-0.0430029	-0.0123977	-0.0293577	0.0276734	-0.0782678
Itaconic acid	HMDB0002092	C5H6O4	129.018	1.03445	neg	M-H	-9.33348	47	48.9	***	Lipids and lipid-like molecules	Fatty Acyls	Fatty acids and conjugates	0.300495	0.333801	0.40339	0.334059	0.502571	0.316486	0.108614	0.089429	-0.338054	-0.368983	-0.270058	-0.377152	-0.16225	-0.335738	-0.415873	-0.497429	-0.00341813	-0.0469284	0.0639102	0.105116	-0.00278758	0.0669875	0.0137542	-0.00536817	0.0355786	-0.0173011	-0.00986438	0.0693679	0.108149	-0.0170641	-0.0178468	0.0214337	-0.0289621	0.0210881	0.00794867	0.0128986
L-Tyrosine	HMDB0000158	C9H11NO3	180.066	1.03445	neg	M-H	-4.55933	43.9	31.4	**	Organic acids and derivatives	Carboxylic acids and derivatives	Amino acids, peptides, and analogues	0.00784288	-0.0880668	0.00211978	0.0687094	0.097413	0.0925648	0.404862	0.105316	-0.0313195	-0.423353	-0.261446	-0.146017	-0.284061	-0.171574	0.2478	0.149421	-0.197309	-0.107604	0.137762	0.112804	-0.172321	-0.0379176	0.568893	0.140517	0.1759	-0.226141	0.296906	0.576647	-0.12689	-0.294394	0.118097	-0.146992	-0.22896	-0.146823	-0.190558	-0.021827
Pseudoecgonine	HMDB0006348	C9H15NO3	186.112	1.0268	pos	M+H	-1.91401	37.5	0	*	Alkaloids and derivatives	Tropane alkaloids	Unclassified	-0.576576	0.0272996	-0.107639	0.186025	-0.212897	0.00248844	-0.149246	0.106033	0.17701	0.34939	0.275481	0.213948	0.099582	0.273553	0.00210655	0.303738	-0.187722	-0.00551623	-0.168296	-0.204197	-0.00632131	0.0699154	-0.101007	0.197574	-0.201833	0.0599575	0.129591	-0.0780254	0.0322474	-0.07064	-0.132343	-0.65061	0.0807214	0.040888	0.137554	0.0877653
Glutarylglycine	HMDB0000590	C7H11NO5	188.056	1.03445	neg	M-H	-3.95466	37.3	0	*	Organic acids and derivatives	Carboxylic acids and derivatives	Amino acids, peptides, and analogues	0.0127155	-0.206448	-0.205726	0.0400656	-0.0295623	-0.216384	-0.119616	-0.089093	0.0716732	-0.152257	0.0901251	0.0365217	-0.141296	0.197119	-0.147965	-0.370071	0.0372654	0.190152	-0.00933208	0.151131	0.0937983	0.0138552	-0.30599	-0.0510238	-0.168721	-0.227987	-0.0098877	0.629929	0.121309	-0.229756	0.360348	0.334353	0.120313	0.105321	0.0635924	0.0115292
Glycyl-Phenylalanine	HMDB0028848	C11H14N2O3	223.107	1.0268	pos	M+H	-1.73401	37.1	0	*	Organic acids and derivatives	Carboxylic acids and derivatives	Amino acids, peptides, and analogues	0.0565459	-0.175303	-0.238317	-0.113646	0.160714	0.117451	0.106209	-0.601028	0.196454	-0.0271437	0.0126104	0.0458897	0.0059548	-0.0109036	0.0210354	-0.235831	0.233279	0.0220688	0.225371	-0.11407	0.106182	0.0932602	-0.0868353	0.109999	0.15979	0.0779677	-0.00506133	0.398972	-0.387326	-0.229225	0.0346997	0.177575	-0.135119	0.115821	-0.0296076	-0.088432
Vanillic acid 4-sulfate	HMDB0041788	C8H8O7S	266.033	1.0268	pos	M+NH4	0.732729	37.1	0	*	Benzenoids	Benzene and substituted derivatives	Benzoic acids and derivatives	0.0810395	-0.136518	0.243548	-0.158298	0.41949	0.46789	0.180918	-0.353507	-0.0855693	-0.343222	-0.189302	0.150181	-0.0709271	-0.249785	0.145456	-0.410929	-0.150055	0.127576	0.0328595	-0.033142	0.27267	-0.267278	-0.123311	-0.0128386	-0.310807	0.0331468	0.0994518	0.589071	-0.0907571	-0.0373112	0.135608	0.157656	-0.117146	-0.0702174	-0.00515946	0.0795191
L-Valine	HMDB0000883	C5H11NO2	100.076	1.05583	pos	M+H-H2O	2.37053	38.7	0	***	Organic acids and derivatives	Carboxylic acids and derivatives	Amino acids, peptides, and analogues	-0.326314	-0.23105	-0.246134	-0.253132	-0.0688489	0.122466	-0.163277	0.101849	-0.232197	-0.0999911	0.139755	-0.190851	0.404575	0.115827	-0.272241	-0.0524198	-0.0721211	-0.0231713	-0.298467	-0.154429	0.0959916	-0.0843119	0.0783797	0.296125	0.110371	-0.126719	0.321127	0.673686	0.0549814	-0.0459044	-0.0912548	-0.0362028	0.260798	-0.0108909	0.0893601	0.214635
2-Hydroxyadenine	HMDB0000403	C5H5N5O	152.056	1.05583	pos	M+H	-1.29942	38.5	0	*	Organoheterocyclic compounds	Imidazopyrimidines	Purines and purine derivatives	0.150373	0.436259	0.466716	-0.0985378	0.146568	0.0117089	0.0468189	0.492363	-0.507637	-0.0110563	-0.22721	-0.178582	-0.144765	-0.129468	-0.157631	-0.152341	-0.142048	-0.129171	0.191227	-0.0307868	-0.0652816	0.104736	-0.128098	-0.151409	-0.102611	-0.212772	-0.0302582	-0.0797098	-0.137501	0.165081	0.451551	-0.306562	0.137954	0.101105	0.0984582	0.12252
Juglone	HMDB0030773	C10H6O3	157.028	1.05583	pos	M+H-H2O	-0.787487	37.6	0	*	Benzenoids	Naphthalenes	Naphthoquinones	-0.133911	0.17442	0.02487	-0.00437362	-0.151524	-0.300828	-0.150181	-0.156426	0.0988036	0.211561	0.366999	0.440733	0.181191	0.104852	0.0751335	-0.0184528	-0.132285	0.166158	0.0517246	0.198291	-0.0603513	0.240562	-0.27045	0.00960501	0.108572	0.171451	-0.447727	-0.301695	-0.189393	-0.0468052	0.102828	0.279892	-0.0921785	-0.0151509	0.0233543	-0.559267
(±)-Pelletierine	HMDB0030325	C8H15NO	159.149	1.05583	pos	M+NH4	-1.65566	38.2	0	**	Organoheterocyclic compounds	Piperidines	Unclassified	0.249376	-0.613919	0.22642	-0.610577	-0.610548	-0.61025	-0.613722	0.279836	0.13117	-0.615945	0.126783	-0.614893	0.350809	0.384055	0.330887	0.184248	0.157637	0.137649	0.16857	-0.612328	0.210258	0.16788	0.175378	0.254541	0.186525	0.132774	0.332297	0.330138	0.301606	-0.615661	0.298365	-0.614349	0.262969	0.249954	0.249792	0.252275
cis-3-Hexenyl hexanoate	HMDB0033378	C12H22O2	181.158	1.05583	pos	M+H-H2O	-1.40205	37.1	0	*	Lipids and lipid-like molecules	Fatty Acyls	Fatty acid esters	0.19729	-0.100484	-0.0230166	0.13268	0.349873	0.167989	-0.283972	0.0279131	-0.31201	-0.329424	0.586124	-0.0726239	-0.0738439	0.15014	-0.103994	-0.0813766	0.163173	-0.0715705	-0.333964	-0.201184	0.038031	0.206725	0.229656	0.355758	-0.27396	-0.110377	0.141697	0.00329225	0.290235	0.0179431	-0.413876	-0.0890476	-0.0297363	0.137372	-0.0919618	-0.199468
(2R,2'S)-Isobuteine	HMDB0030411	C7H13NO4S	208.063	1.05583	pos	M+H	-1.77855	37.7	0	*	Organic acids and derivatives	Carboxylic acids and derivatives	Amino acids, peptides, and analogues	-0.276905	-0.245364	-0.122941	0.0729445	-0.319568	-0.103183	-0.137801	0.196123	0.0191843	0.174315	0.265556	-0.0215984	0.161867	0.348539	-0.114495	0.446586	0.0257523	-0.0208032	0.0362123	0.0766477	0.347568	-0.250834	-0.0562931	0.146557	-0.0593932	-0.39092	0.163795	0.0716665	0.0226874	-0.161572	-0.00562885	-0.553414	0.0655414	0.11898	0.0752821	0.00490943
(2E)-3-[3-(sulfooxy)phenyl]prop-2-enoic acid	HMDB0124975	C9H8O6S	262.038	1.05583	pos	M+NH4	-1.87891	37.7	0	*	Phenylpropanoids and polyketides	Cinnamic acids and derivatives	Hydroxycinnamic acids and derivatives	-0.092635	0.281484	-0.324331	-0.122088	0.66846	0.176206	0.106123	-0.20379	0.0723825	-0.0635485	0.413536	0.0723873	0.318058	0.0474414	-0.14041	-0.124913	-0.260481	-0.0539786	-0.0702799	-0.131789	-0.109583	-0.229363	0.0180325	-0.035691	0.122361	0.253539	-0.177472	-0.247757	0.219873	-0.0369041	-0.33154	-0.13526	0.0986321	-0.0194716	0.0467688	-0.00399829
Ascladiol	HMDB0029610	C7H8O4	139.039	1.07118	pos	M+H-H2O	-1.39983	38	0	*	Organoheterocyclic compounds	Dihydrofurans	Furanones	-0.204389	-0.24779	-0.0481399	-0.132145	0.0570248	-0.049338	-0.294145	-0.304292	-0.406283	0.0438646	-0.39101	0.355526	-0.160916	-0.099606	-0.159188	-0.147006	-0.288162	0.0172059	0.31118	0.265342	0.533901	0.0785179	-0.0274332	0.297156	0.170314	-0.0729778	0.189247	-0.226073	0.593717	0.204674	0.332744	0.199749	-0.0330043	-0.247325	-0.0214876	-0.0894533
2-Methoxyacetaminophen sulfate	HMDB0062550	C9H11NO6S	260.024	1.0683	neg	M-H	0.320971	40.5	10.7	*	Organic acids and derivatives	Organic sulfuric acids and derivatives	Arylsulfates	-0.145219	0.0955234	-0.223841	0.052302	0.685147	0.173418	0.105223	-0.232423	0.162803	-0.106542	0.22597	-0.00121315	0.243061	0.116573	-0.0810497	-0.0468037	-0.140174	-0.0590001	-0.0945399	-0.00400817	-0.0760431	-0.186718	0.111242	0.00223378	0.126668	0.0161789	-0.227607	-0.0821028	0.110346	0.00887108	-0.314853	-0.197981	-0.0512101	0.0241661	0.0164823	-0.00487985
Guanosine	HMDB0000133	C10H13N5O5	282.085	1.0683	neg	M-H	0.691309	51.5	64.9	***	Nucleosides, nucleotides, and analogues	Purine nucleosides	Unclassified	0.0675433	0.117306	0.134887	-0.0011284	0.0651651	0.0355132	0.0385593	0.141322	-0.130175	0.00566612	-0.0349482	-0.0656774	-0.0163642	0.00939649	-0.0483585	-0.0209782	0.0135843	-0.0133897	0.0774591	0.046444	0.0199923	0.0555675	0.000328564	-0.0348836	-0.00164277	-0.0436582	0.0207345	0.0170082	-0.0118452	0.072004	0.137104	-0.858678	0.046278	0.0585131	0.0484046	0.0529477
Imidazoleacetic acid riboside	HMDB0002331	C10H14N2O6	303.084	1.0683	neg	M+FA-H	0.699752	37.9	0	**	Nucleosides, nucleotides, and analogues	Imidazole ribonucleosides and ribonucleotides	Unclassified	-0.257936	0.00648667	-0.286141	-0.0790116	0.0193551	-0.266384	0.0886336	-0.154755	0.367661	0.1077	-0.0483944	0.368006	-0.0318194	0.116768	0.219489	0.186017	0.2609	-0.00667729	0.121458	0.0426963	-0.631994	0.0387266	0.127418	0.0288259	0.195916	-0.336836	-0.362082	0.0150271	-0.200527	0.0863774	-0.0996442	0.137681	0.0251799	0.0558919	0.0885883	0.0573984
2-Methylenebutan-1-ol	LMFA05000105	C5H10O	104.107	1.08633	pos	M+NH4	2.81915	38.2	0		Lipids and lipid-like molecules	Fatty Acyls	Fatty alcohols	0.268019	-0.0233052	-0.0330433	-0.490011	-0.310756	-0.152925	-0.123271	0.167934	0.0399864	0.201698	-0.178411	0.214387	-0.304916	0.037082	-0.137353	0.102419	0.295794	0.264256	-0.157389	0.215466	-0.179731	-0.251162	0.226246	0.323019	-0.234966	-0.00714806	0.38836	-0.158954	0.232234	-0.117917	-0.61164	0.275157	0.152655	0.116767	-0.086035	0.0374527
2-Hydroxy-3-methylbutyric acid	HMDB0000407	C5H10O3	119.07	1.08633	pos	M+H	0.638252	38.6	0	***	Lipids and lipid-like molecules	Fatty Acyls	Fatty acids and conjugates	-0.605035	-0.602399	-0.601807	0.353478	0.364896	0.300447	0.394164	0.371339	-0.604448	0.302816	-0.605835	0.351645	0.369342	0.342678	0.321001	-0.604409	0.352217	0.313102	-0.603457	-0.600377	0.33062	0.298148	0.294191	-0.605447	0.37944	0.360363	-0.602473	0.375292	0.292624	-0.604612	-0.604689	-0.602945	0.346218	0.348684	0.358585	0.32664
Diethyl L-malate	HMDB0040220	C8H14O5	173.081	1.08633	pos	M+H-H2O	-1.04413	36.8	0		Organic acids and derivatives	Hydroxy acids and derivatives	Beta hydroxy acids and derivatives	-0.567633	-0.205762	-0.132179	-0.119448	0.311688	0.0337467	0.232264	0.182591	0.228421	-0.139356	0.432367	0.126206	0.17998	0.17233	0.24379	0.0553555	-0.355124	-0.0434768	-0.384115	0.109419	-0.0357308	0.231675	0.189725	0.282745	-0.470868	0.0358129	-0.0634283	-0.157824	-0.017088	0.080557	-0.0764985	-0.0567822	-0.188415	-0.25199	0.107894	0.0291501
5-Methylthioribose	HMDB0001087	C6H12O4S	181.053	1.08633	pos	M+H	-1.80917	37.9	0	**	Organic oxygen compounds	Organooxygen compounds	Carbohydrates and carbohydrate conjugates	-0.033373	-0.350233	-0.0343728	0.182817	-0.113521	-0.0706622	-0.123544	-0.0198694	0.566358	0.0698109	0.0470642	-0.0971152	-0.0180456	0.0605432	0.213394	0.00823641	0.646096	0.467854	0.162893	-0.0682807	-0.0672706	-0.108324	-0.353904	-0.264823	-0.0945696	-0.234861	-0.0401274	-0.216735	-0.0351071	0.00194926	-0.196369	-0.171216	0.0848089	0.0546519	0.0215815	0.124266
N-Heptanoylglycine	HMDB0013010	C9H17NO3	188.128	1.08633	pos	M+H	-1.17646	37.7	0	*	Organic acids and derivatives	Carboxylic acids and derivatives	Amino acids, peptides, and analogues	0.0281516	-0.888445	-0.0148489	0.057381	0.0178037	-0.00106898	0.0156091	-0.0146626	0.050667	0.0561119	0.0778243	-0.00739462	0.0113466	-0.00650663	0.0337514	0.0506827	-0.0167491	0.0343303	0.0824293	0.0549969	0.0221969	-0.0153306	0.039827	0.0653706	0.00955843	0.0224004	0.053375	-0.0347843	-0.0264673	0.111555	-0.00952418	-0.0177453	0.051505	0.0188197	0.0299306	0.0579024
3-Dehydroquinic acid	HMDB0012710	C7H10O6	189.04	1.08503	neg	M-H	-3.6918	37.7	0	**	Organic acids and derivatives	Hydroxy acids and derivatives	Alpha hydroxy acids and derivatives	-0.27747	-0.121816	0.158557	0.700587	-0.240194	-0.136122	0.0394664	0.0158328	0.237193	0.0602363	-0.0461644	0.181762	0.410618	0.330462	0.090523	0.285016	0.00634613	-0.236518	-0.214389	0.0331736	-0.299413	-0.27319	-0.28495	0.163912	-0.104966	0.0595196	-0.124867	-0.195692	0.0566082	-0.0786925	-0.152007	-0.0544592	-0.0685001	0.0154995	0.0331684	0.0309294
Inosine	HMDB0000195	C10H12N4O5	267.074	1.08503	neg	M-H	0.7473	51.9	73.1	**	Nucleosides, nucleotides, and analogues	Purine nucleosides	Unclassified	0.0119687	0.431242	0.280114	-0.553352	-0.140215	-0.379977	-0.354836	0.260896	-0.499597	-0.165529	-0.27285	-0.353657	-0.2302	-0.312858	-0.462994	-0.193575	0.377839	-0.0880308	0.24394	0.0256105	0.0602984	0.251874	0.167883	-0.0164547	0.249261	0.039061	0.282309	0.446648	0.230357	0.109168	0.363049	-0.124117	0.071281	0.0910625	0.0905608	0.0638171
Allopurinol-1-ribonucleoside	HMDB0000481	C10H12N4O5	269.088	1.08633	pos	M+H, M+Na	-1.9223	49.6	52.6	*	Nucleosides, nucleotides, and analogues	Pyrazolo[3,4-d]pyrimidine glycosides	Unclassified	0.0209365	0.42251	0.290478	-0.55354	-0.146898	-0.441307	-0.333234	0.294476	-0.560811	-0.148125	-0.240044	-0.345417	-0.221615	-0.30173	-0.504418	-0.171977	0.379838	-0.0914666	0.264139	0.0174688	0.0482291	0.218878	0.148549	-0.0149261	0.228218	0.0535886	0.283857	0.439189	0.202581	0.113059	0.339587	-0.153793	0.116557	0.130637	0.0933713	0.123155
Alternariol	HMDB0030831	C14H10O5	303.05	1.08503	neg	M+FA-H	-2.54095	37.4	0	*	Phenylpropanoids and polyketides	Coumarins and derivatives	Unclassified	0.0385894	0.293066	0.18905	-0.706934	-0.0600946	-0.211897	-0.157076	0.1799	-0.358115	-0.0900246	-0.213266	-0.188961	-0.128119	-0.209343	-0.333155	-0.159051	0.260553	-0.0308632	0.164095	-0.00360868	0.0494398	0.170068	0.137453	-0.000657082	0.172545	0.0322186	0.16962	0.291502	0.175864	0.0665022	0.238704	-0.0421747	0.0514206	0.0670596	0.0672025	0.0784901
6-Undecanone	HMDB0030943	C11H22O	171.174	1.10157	pos	M+H	-1.81656	37.3	0	*	Organic oxygen compounds	Organooxygen compounds	Carbonyl compounds	-0.577927	-0.16443	0.00388301	-0.098488	-0.308132	0.108887	-0.293003	-0.314698	0.0622936	0.0349509	-0.336502	0.140057	-0.033688	-0.0646436	0.210829	-0.264343	0.336615	0.158054	-0.587096	0.183305	0.0289893	-0.139431	0.354119	0.412904	-0.0790442	0.0701097	-0.033211	0.0848288	0.327992	0.13557	-0.14757	0.134328	-0.0629663	0.176772	0.128209	0.412478
(-)-Menthone	HMDB0035162	C10H18O	172.169	1.10157	pos	M+NH4	-2.18786	37.4	0	*	Lipids and lipid-like molecules	Prenol lipids	Monoterpenoids	0.0160768	-0.525737	-0.419613	0.168536	-0.0916576	0.022268	0.109634	0.168401	0.0715443	-0.0175539	-0.0600112	0.211658	0.122621	-0.0569497	-0.214449	0.226635	0.392423	0.1969	-0.142591	-0.0134671	0.122896	-0.607577	0.0932904	0.161223	0.155525	0.205595	-0.0613781	-0.0725545	-0.00421998	-0.0230631	-0.53987	0.228049	-0.116204	0.232261	-0.114122	0.175481
Methyl-delta-ionone	HMDB0032397	C14H22O	207.174	1.10157	pos	M+H	-1.74849	36.7	0	*	Lipids and lipid-like molecules	Prenol lipids	Sesquiterpenoids	0.135807	-0.0870795	-0.10666	-0.477389	0.164175	-0.246099	0.208052	0.294814	-0.0352542	-0.130018	-0.164128	0.139604	-0.216237	-0.151047	-0.50607	0.261854	0.0742184	0.237144	-0.352141	-0.102419	-0.194173	0.0565099	0.0326409	0.354461	0.156968	0.251866	0.49393	-0.170279	0.246647	0.0472503	-0.0342548	-0.0804205	0.178069	-0.0881345	-0.27973	0.0875268
Felbamate	HMDB0015084	C11H14N2O4	221.092	1.10157	pos	M+H-H2O, M+H	-1.93689	37.7	0	**	Benzenoids	Benzene and substituted derivatives	Unclassified	-0.851675	-0.849604	0.0200645	-0.00116425	-0.0370335	-0.0240352	-0.0520323	-0.0301761	0.148325	0.0846862	0.0838554	0.0883108	0.122425	0.109553	0.11283	0.0893225	0.0212077	0.0874011	0.0230494	0.0274442	0.0324783	0.0318066	0.0541915	0.0934557	0.0805346	0.0868995	0.0160363	0.0117157	0.0542425	-0.000392584	0.0367916	0.0809609	0.0625141	0.0601373	0.0632081	0.0626661
5beta-cholestanone	HMDB0011182	C27H46O	369.351	1.10157	pos	M+H-H2O	-1.89913	36.3	0	**	Organic acids and derivatives	Carboxylic acids and derivatives	Amino acids, peptides, and analogues	-0.733472	0.0571594	0.105107	-0.00880391	0.154198	0.105401	0.0757662	-0.101677	-0.133222	0.0578321	-0.399888	-0.0227326	-0.483083	0.0763879	-0.464815	0.039682	0.0860491	0.177973	-0.0125944	0.266528	-0.0280555	0.0700634	-0.060292	0.128494	0.0957759	0.138415	0.0872559	0.139879	0.110007	-0.0114898	-0.0868044	0.125837	0.224854	0.134908	0.0340524	0.0553024
Pyridoxamine	HMDB0001431	C8H12N2O2	169.097	1.11707	pos	M+H	-1.70655	37.7	0	**	Organoheterocyclic compounds	Pyridines and derivatives	Pyridoxamines	0.626726	-0.304996	-0.304481	0.547662	0.668501	-0.300939	0.62271	-0.304192	-0.306779	0.51188	-0.307986	-0.306073	-0.308089	-0.308969	-0.308465	-0.306745	-0.305607	-0.306254	0.691031	0.568318	-0.30712	-0.306422	-0.304509	-0.307648	-0.302755	-0.306326	-0.305061	-0.30575	-0.305486	-0.306922	0.546102	-0.305471	0.628125	0.619307	0.658181	0.654505
Glycyl-Valine	HMDB0028854	C7H14N2O3	175.107	1.13212	pos	M+H	-1.4431	47.2	42.4	*	Organic acids and derivatives	Carboxylic acids and derivatives	Amino acids, peptides, and analogues	-0.146901	-0.367672	-0.0610405	0.186856	-0.110882	0.0205513	0.107721	-0.165146	0.144605	0.0337847	0.110735	0.138931	0.245939	0.327604	0.216316	0.105806	-0.128334	0.40635	-0.59365	-0.238133	-0.407148	-0.258888	0.131852	0.189403	0.108565	0.385909	-0.0034512	-0.0850029	-0.152425	-0.289683	-0.31191	0.0810898	0.0791878	0.0979417	0.109955	0.0911664
Allocystathionine	HMDB0000455	C7H14N2O4S	205.064	1.13212	pos	M+H-H2O	-1.22507	37	0	*	Organic acids and derivatives	Carboxylic acids and derivatives	Amino acids, peptides, and analogues	0.213035	0.104972	0.306613	0.045641	0.26857	0.229968	0.0144317	-0.0300968	0.126748	-0.300132	-0.222231	-0.403193	-0.359171	-0.122888	0.099956	-0.573262	0.112296	-0.0701732	0.20397	0.0181371	-0.156148	-0.199454	0.0805931	0.127703	0.426738	-0.0653915	0.0502283	-0.00288246	0.0208283	0.0100342	-0.100753	-0.0556182	0.00381147	0.0410322	0.0422477	0.113835
Malic acid	HMDB0000156	C4H6O5	115.002	1.13612	neg	M-H2O-H	-9.92403	37	0	***	Organic acids and derivatives	Hydroxy acids and derivatives	Beta hydroxy acids and derivatives	-0.254063	-0.155758	-0.12379	-0.135977	0.0447839	-0.108437	-0.0182529	0.040957	0.328663	0.160604	0.161355	0.0843118	0.646461	0.717555	0.510094	0.119152	0.0415387	0.0437777	-0.255665	-0.251595	-0.282445	-0.175103	-0.14862	-0.0937019	-0.149233	-0.0618719	-0.0407536	-0.0276101	-0.232603	-0.236881	-0.0978253	-0.188117	-0.0157886	0.0602199	0.0519648	0.0426526
Valyl-Glycine	HMDB0029127	C7H14N2O3	173.092	1.13612	neg	M-H	-4.9629	37.7	0	*	Organic acids and derivatives	Carboxylic acids and derivatives	Amino acids, peptides, and analogues	0.035249	-0.815447	0.0613626	0.123939	0.0457271	0.0801093	0.0920754	0.0129679	0.102298	0.0620813	0.0919113	0.104874	0.130741	0.150817	0.13477	0.0734677	0.0340502	0.182596	-0.816295	-0.0405782	-0.817404	-0.0201597	0.119344	0.12225	0.100928	0.177555	0.0556026	-0.00101352	0.0382413	-0.0384411	-0.0369507	0.0894369	0.09419	0.0994966	0.0826473	0.0875594
1,3-Octadiene	HMDB0040966	C8H14	133.099	1.14737	pos	M+Na	1.09912	38.1	0		Hydrocarbons	Unsaturated hydrocarbons	Olefins	0.483052	0.218832	0.025466	0.103013	0.410577	0.161042	0.134779	-0.274987	0.102282	-0.00444472	-0.357304	-0.14581	-0.0639432	0.120893	0.0683942	-0.283794	-0.516948	-0.080946	0.29704	-0.0164244	-0.131828	-0.316642	-0.124382	-0.265667	-0.133805	-0.356503	-0.250107	0.442739	0.0783663	-0.259531	0.33359	0.297356	0.0610859	0.139138	0.0260747	0.0793472
Arecoline	HMDB0030353	C8H13NO2	173.128	1.14737	pos	M+NH4	-1.71569	37.8	0	*	Alkaloids and derivatives	Unclassified	Unclassified	0.290317	0.0963908	0.260468	0.137053	0.29327	0.259333	0.227177	-0.14789	0.0174808	-0.200539	0.0470492	0.106664	-0.0244706	-0.0687348	-0.135239	-0.244617	-0.4053	-0.072205	0.17598	0.070218	-0.124317	-0.626603	0.0337316	-0.205941	-0.28527	-0.116496	0.115314	0.373397	0.0861457	-0.361259	0.0464314	-0.029805	0.0244989	0.119205	0.0586797	0.20988
1,1'-(Tetrahydro-6a-hydroxy-2,3a,5-trimethylfuro[2,3-d]-1,3-dioxole-2,5-diyl)bis-ethanone	HMDB0032527	C12H18O6	276.144	1.14737	pos	M+NH4	-1.91893	37.5	0	*	Organic oxygen compounds	Organooxygen compounds	Ethers	0.174507	0.390771	-0.180049	0.396745	0.18457	0.316295	-0.0792641	0.0398931	-0.157073	0.140838	0.267218	-0.113964	-0.032587	0.195079	0.202123	-0.144397	-0.13419	-0.372894	0.361593	-0.00826326	-0.541771	-0.603255	0.0292192	0.345187	0.0238166	-0.212222	-0.126925	-0.0385772	0.0684854	-0.530411	-0.183287	-0.106718	0.115705	0.15836	0.0579621	0.0974762
Isovalerylglucuronide	HMDB0002091	C11H18O8	261.098	1.16272	pos	M+H-H2O	2.78088	37.8	0	*	Organic oxygen compounds	Organooxygen compounds	Carbohydrates and carbohydrate conjugates	-0.0340595	0.103489	-0.0039723	-0.863323	-0.0623781	0.0212254	-0.0383557	0.0732286	0.0318856	0.00156182	0.0454547	0.0903555	0.129457	0.122408	0.0520788	0.106956	-0.00601541	0.0593438	0.0490987	-0.0577944	0.0477198	0.0406737	0.125932	0.13162	0.0598817	0.0607829	0.106157	0.052676	0.0849858	0.0444442	-0.86838	-0.00216572	0.0754891	0.0685097	0.0738334	0.0771951
N-lactoyl-Methionine	HMDB0062182	C8H15NO4S	222.079	1.17882	pos	M+H	-1.80012	37.1	0		Organic acids and derivatives	Carboxylic acids and derivatives	Amino acids, peptides, and analogues	-0.062001	-0.0259798	-0.325246	-0.381989	0.0021485	-0.0680979	-0.285848	0.352238	0.201989	0.204773	0.317447	0.137645	0.299136	0.364441	-0.0909898	0.407406	0.212557	-0.0583794	-0.0180882	0.0646139	-0.540948	-0.197359	-0.592594	0.127518	-0.00495052	-0.195432	0.342631	0.0626812	-0.0950189	-0.311157	0.244383	-0.392272	0.137205	0.0901182	0.0534732	0.0239461
2-decenal	HMDB0030999	C10H18O	172.169	1.19438	pos	M+NH4	-1.9349	37.4	0	*	Organic oxygen compounds	Organooxygen compounds	Carbonyl compounds	0.113089	0.314473	-0.0188486	0.214273	0.0537396	-0.262712	0.146983	-0.34449	-0.0373124	-0.185889	0.0970112	-0.0785615	0.0612116	-0.642925	0.196126	0.323989	-0.0736689	0.279145	0.0322413	-0.188119	-0.188852	0.357075	-0.0225527	0.0231888	-0.0254459	0.0874714	-0.0721371	0.205992	-0.203213	0.172957	0.173572	-0.226534	-0.197663	-0.467435	0.076027	0.307793
L-cis-Cyclo(aspartylphenylalanyl)	HMDB0031360	C13H14N2O4	301.058	1.19438	pos	M+K	-1.52929	36.7	0	*	Organic acids and derivatives	Carboxylic acids and derivatives	Amino acids, peptides, and analogues	-0.801572	0.174512	0.0813365	0.12894	0.135601	0.163775	0.138593	0.0712804	0.0991826	-0.801518	-0.80228	0.184403	0.105159	-0.803278	0.140264	0.112398	0.196722	0.118109	0.133935	0.0861993	0.131978	0.0850791	0.126377	0.173211	0.181237	0.0961051	0.150924	0.126996	0.146748	-0.8012	0.18342	0.0963954	0.0907094	0.113266	0.111089	0.125902
N-Acetyl-L-alanine	HMDB0000766	C5H9NO3	130.05	1.20447	neg	M-H	-9.09406	50.2	64.3	***	Organic acids and derivatives	Carboxylic acids and derivatives	Amino acids, peptides, and analogues	-0.201691	-0.154057	-0.309748	-0.0455401	-0.0360621	0.00135852	-0.108868	0.120169	0.176486	-0.0401365	0.257307	-0.187639	0.452764	0.195184	0.127644	0.0907119	0.0623651	-0.0437461	-0.157414	-0.0972301	-0.357093	-0.152255	0.210525	0.150563	0.074151	-0.0648477	-0.124551	-0.0425501	0.00934825	0.11678	-0.253719	0.642907	-0.0685591	-0.0695036	-0.0462891	-0.126765
(2-hydroxyethoxy)sulfonic acid	HMDB0131295	C2H6O5S	186.992	1.20447	neg	M+FA-H	-0.253501	38.7	0	*	Organic acids and derivatives	Organic sulfuric acids and derivatives	Sulfuric acid esters	-0.248962	0.113778	-0.281097	0.0863307	-0.230714	-0.128774	-0.0132958	0.195516	0.131828	0.428461	0.48385	0.28832	0.159333	0.319893	-0.2095	0.509389	-0.283907	0.0287868	-0.395273	-0.134603	-0.135371	-0.00603842	-0.490611	0.131204	-0.460977	0.0384333	0.269511	0.0346118	-0.0507498	-0.149743	-0.155367	-0.323689	0.125002	0.116492	0.117088	0.120844
N-[4'-hydroxy-(E)-cinnamoyl]-L-aspartic acid	HMDB0029234	C13H13NO6	324.073	1.20447	neg	M+FA-H	0.50873	38.4	0	*	Organic acids and derivatives	Carboxylic acids and derivatives	Amino acids, peptides, and analogues	0.177443	0.21153	0.0517948	-0.721871	0.173901	0.204023	-0.725034	0.194309	0.15524	0.141635	0.0949593	0.140264	0.206308	0.193296	0.220843	0.206233	-0.725788	0.159109	-0.726069	-0.723631	0.0968965	0.185862	0.208863	0.195516	0.171038	0.138793	0.201758	0.200318	0.229229	0.272956	-0.727044	-0.725664	0.137666	0.177197	0.159077	0.169044
3-Hydroxyanthranilic acid	HMDB0001476	C7H7NO3	154.05	1.2101	pos	M+H	-1.60803	38.6	0	***	Benzenoids	Benzene and substituted derivatives	Benzoic acids and derivatives	0.1142	0.147397	-0.191927	-0.308314	0.0442089	0.025816	-0.212299	0.0705414	-0.0641238	-0.175594	-0.00761399	-0.136578	-0.231156	-0.295388	-0.0202708	-0.194094	0.428087	0.000916381	-0.00220754	0.691686	0.202235	-0.264775	-0.0897642	0.208389	0.00817378	0.134436	-0.126708	0.0618724	0.105356	0.129311	0.0680372	-0.07913	-0.00709194	-0.00209918	-0.019106	-0.0124225
3,5-dihydroxy-2-(3-hydroxyphenyl)-8,8-dimethyl-4H,8H-pyrano[2,3-f]chromen-4-one	HMDB0127393	C20H16O6	335.091	1.2101	pos	M+H-H2O	-1.00775	36.9	0	*	Phenylpropanoids and polyketides	Flavonoids	Pyranoflavonoids	-0.449777	0.398904	-0.447368	0.409319	-0.444613	-0.44433	-0.447624	0.465386	0.42609	0.512237	0.536987	0.473455	0.468876	0.51888	-0.450786	0.549214	-0.448335	0.355823	-0.4486	-0.446302	-0.449632	-0.449033	-0.447392	0.406451	-0.445888	0.375862	0.471889	-0.448457	-0.44823	-0.449462	-0.44952	-0.448218	0.428872	0.425445	0.41519	0.424688
Isochamanetin	LMPK12140146	C22H18O5	380.149	1.2101	pos	M+NH4	-1.14898	37	0		Lipids and lipid-like molecules	Polyketides	Flavonoids	-0.575938	0.312042	-0.573582	0.28865	-0.570887	0.209425	0.250401	0.366276	0.305378	0.401087	0.413272	0.371465	0.361565	0.405186	0.255006	0.424062	-0.574527	0.288977	-0.574786	-0.572538	-0.575796	0.253472	-0.573605	0.316053	-0.572134	0.285905	0.379275	0.26463	-0.574425	-0.57563	-0.575686	-0.574413	0.328828	0.331582	0.32857	0.322837
6-(2-Hydroxyethoxy)-6-oxohexanoic acid	HMDB0061681	C8H14O5	171.065	1.2217	neg	M-H2O-H	-4.74304	38.3	0	*	Lipids and lipid-like molecules	Fatty Acyls	Fatty acids and conjugates	0.0244007	0.26599	-0.427044	0.0478715	0.0199429	0.316264	0.529797	0.0440835	0.188806	-0.384653	-0.166836	-0.470203	0.143409	-0.220301	0.00898236	0.0556684	0.103316	0.0604212	-0.328784	-0.304822	-0.114154	0.352447	0.440049	0.400857	0.19925	0.185533	0.345415	-0.43623	-0.126831	0.0727382	0.240832	0.217489	-0.325172	-0.418944	-0.151384	-0.388206
1,3-Bisphosphoglyceric acid	HMDB0001270	C3H8O10P2	264.953	1.2217	neg	M-H	2.93703	38.3	0	**	Organic acids and derivatives	Organic phosphoric acids and derivatives	Phosphate esters	-0.277035	0.123894	-0.281676	0.0922884	-0.227633	-0.197134	-0.170163	0.279095	0.145572	0.380387	0.466112	0.312996	0.339301	0.454726	-0.0520834	0.504259	-0.174401	0.09427	-0.402956	-0.495741	-0.223438	-0.0204161	-0.385892	0.13149	-0.387309	0.177039	0.358544	0.0122158	-0.206837	-0.232539	-0.371728	-0.346498	0.149067	0.109602	0.160761	0.161859
N-Monomethyl-2-aminoethylphosphonate	HMDB0041220	C3H10NO3P	122.036	1.22573	pos	M+H-H2O	-1.8636	38.7	0		Unclassified	Unclassified	Unclassified	-0.768097	0.139223	-0.765462	0.0383447	0.00759961	0.0881178	0.0819409	0.173078	0.141285	0.217846	0.228198	0.180172	0.192059	0.226417	0.116789	0.231903	0.105211	0.134256	0.0125753	-0.764296	0.0456783	0.101918	-0.00479472	0.135502	-0.763844	0.110741	0.199805	0.124272	0.07579	0.0830963	-0.767815	0.0132386	0.147903	0.164743	0.158229	0.158378
(Z)-3-Methyl-3-decen-1-ol	HMDB0031064	C11H22O	171.174	1.22573	pos	M+H	-1.78032	37.3	0	*	Lipids and lipid-like molecules	Fatty Acyls	Fatty alcohols	-0.150968	0.131598	0.153142	0.0245381	0.0676862	0.0456006	-0.0456866	0.0862116	-0.00717716	-0.0114921	0.104595	0.0659723	-0.21898	0.0955077	-0.74802	-0.012626	0.097778	-0.0460804	0.0200092	-0.0520176	0.136546	0.0401177	-0.0330299	0.25198	0.164372	0.158354	-0.110446	-0.344387	0.127543	0.19172	0.0259086	0.059507	-0.0875554	-0.227251	0.0774785	-0.0304476
Cyclamic acid	HMDB0031340	C6H13NO3S	180.069	1.22573	pos	M+H	-1.62919	37.2	0	*	Organic acids and derivatives	Sulfamic acid derivatives	Cyclamates	0.128534	0.132214	0.106886	0.0801208	0.0729674	0.143433	0.0516197	0.184726	0.0642649	0.153012	0.0459251	0.079284	-0.00713931	0.170224	0.127542	0.239054	0.154241	0.134282	0.109427	-0.732582	-0.736176	0.11771	-0.0648974	-0.736665	0.154156	-0.735441	0.263335	0.171014	0.0796348	0.159359	-0.736055	0.112408	0.147017	0.126505	0.132008	0.108052
8-Hydroxythioguanine	HMDB0060804	C5H5N5OS	184.028	1.22573	pos	M+H	-4.96435	36.5	0	*	Organoheterocyclic compounds	Imidazopyrimidines	Purines and purine derivatives	0.100054	0.228405	-0.672097	0.21086	-0.669111	0.0782912	0.134807	0.276999	0.256454	0.303306	0.309717	0.28447	0.277275	0.315531	0.197001	0.325449	0.165225	0.215244	-0.673432	-0.670941	-0.674551	0.179715	-0.672123	0.235397	-0.670493	0.211753	0.295108	0.155963	0.156906	0.148436	-0.674428	-0.673018	0.251368	0.251177	0.223343	0.261941
alpha-Fluoro-beta-ureidopropionic acid	HMDB0060435	C4H7FN2O3	189.007	1.22573	pos	M+K	-3.24171	38.4	0	**	Organic acids and derivatives	Carboxylic acids and derivatives	Alpha-halocarboxylic acids and derivatives	-0.263607	0.0703305	-0.492152	0.0114019	-0.251143	-0.17971	-0.0862994	0.262854	0.18854	0.435324	0.464917	0.306205	0.364199	0.480023	-0.00870049	0.507848	-0.121798	0.0772697	-0.367871	-0.38615	-0.271399	-0.0279318	-0.387481	0.135139	-0.472206	0.069484	0.325833	-0.0378545	-0.214864	-0.198436	-0.328954	-0.259293	0.162959	0.147926	0.165996	0.179599
Glutaminyl-Methionine	HMDB0028803	C10H19N3O4S	278.117	1.22573	pos	M+H	1.84689	37.3	0	*	Organic acids and derivatives	Carboxylic acids and derivatives	Amino acids, peptides, and analogues	-0.625624	0.259793	-0.623166	0.231498	-0.620354	0.131712	0.210932	0.3272	0.272187	0.339714	0.359851	0.331471	0.337381	0.361748	0.230358	0.374376	0.184607	0.256273	-0.624423	-0.622077	-0.625476	0.241553	-0.62319	0.280903	-0.621655	0.261202	0.332555	0.223811	-0.624045	0.147936	-0.625361	-0.624033	0.303264	0.295414	0.269789	0.293875
Arginyl-Proline	HMDB0028717	C11H21N5O3	294.154	1.22573	pos	M+Na	1.47646	37.2	0	*	Organic acids and derivatives	Carboxylic acids and derivatives	Amino acids, peptides, and analogues	0.179086	0.154973	0.129616	0.190229	0.190243	0.124922	0.164487	0.106476	0.0946051	-0.80125	-0.801906	0.0935711	-0.801996	-0.802767	0.0999385	-0.80082	0.133533	0.156138	0.197233	0.18439	0.0821888	0.116606	0.185022	0.118718	0.0885197	0.0509439	0.0473905	0.166374	0.11498	0.124914	0.0573693	0.122729	0.121359	0.134626	0.139762	0.137796
10-phospho-2E-decenoic acid	LMFA01050430	C10H19O6P	305.055	1.22573	pos	M+K	-0.210113	38.6	0		Lipids and lipid-like molecules	Fatty Acyls	Fatty Acids and Conjugates	-0.629718	0.273476	-0.627163	0.250665	-0.62424	0.207411	0.188471	0.311318	0.28203	0.326674	0.349184	0.33223	0.288546	0.336233	0.21462	0.370282	-0.628188	0.251215	-0.62847	-0.626031	0.179948	0.214546	-0.627188	0.287791	-0.625593	0.262888	0.329737	0.255434	0.210128	-0.629384	-0.629445	-0.628064	0.303819	0.299585	0.290627	0.286629
Glabrone	HMDB0029533	C20H16O5	337.107	1.22573	pos	M+H	-1.32614	37.1	0	*	Phenylpropanoids and polyketides	Isoflavonoids	Pyranoisoflavonoids	-0.460043	0.349501	-0.457707	0.324906	-0.455035	-0.454761	-0.457954	0.431895	0.384611	0.507039	0.523914	0.449613	0.482137	0.527998	-0.461021	0.538979	-0.458644	0.315281	-0.458901	-0.456672	-0.459902	0.277918	-0.45773	0.330163	-0.456271	0.304452	0.464947	-0.458762	-0.458543	-0.459737	-0.459793	-0.458531	0.396064	0.380851	0.400021	0.399714
Fludarabine phosphate	HMDB0015206	C10H13FN5O7P	366.06	1.22573	pos	M+H	-2.36695	38.5	0		Nucleosides, nucleotides, and analogues	Purine nucleotides	Purine ribonucleotides	-0.482721	0.327632	-0.480318	0.279065	-0.47757	-0.477288	-0.480573	0.42558	0.344795	0.485517	0.499724	0.416905	0.454375	0.509345	0.278026	0.517279	-0.481282	0.282903	-0.481547	-0.479254	-0.482577	-0.481979	-0.480342	0.309695	-0.478842	0.308946	0.43098	0.307516	-0.481178	-0.482407	-0.482464	-0.481166	0.393359	0.384126	0.379748	0.355994
3,6-Dimethoxy-6'',6''-dimethylpyrano[2,3:7,8]flavone	LMPK12111585	C22H20O5	382.164	1.22573	pos	M+NH4	-1.15107	40.6	16.2		Unclassified	Unclassified	Unclassified	-0.551561	0.297859	-0.549271	0.284462	-0.546651	-0.546382	-0.549513	0.3928	0.330491	0.426338	0.441227	0.398636	0.411058	0.444742	0.271307	0.448439	0.23953	0.32133	-0.550442	-0.548256	-0.551423	0.275751	-0.549293	0.333966	-0.547863	0.315142	0.408718	0.237627	-0.55009	-0.551261	-0.551316	-0.550078	0.356487	0.352194	0.343218	0.36208
1-(beta-D-Ribofuranosyl)-1,4-dihydronicotinamide	HMDB0011648	C11H16N2O5	257.113	1.24132	pos	M+H	-2.46796	37.2	0	*	Organic oxygen compounds	Organooxygen compounds	Carbohydrates and carbohydrate conjugates	-0.342297	0.0471136	-0.283136	0.130853	-0.0678402	0.0368703	-0.0579984	0.205857	0.409136	0.190828	0.494968	-0.222331	0.343494	0.471409	-0.354543	0.137203	0.289554	-0.374373	0.220524	-0.0951688	-0.505032	-0.0942144	0.0358426	0.134328	0.127686	-0.488096	-0.345336	-0.429918	0.395906	-0.00249989	0.155508	0.0385149	-0.0554807	-0.167029	-0.0251382	0.0448362
L-Isoleucine	HMDB0000172	C6H13NO2	132.102	1.2566	pos	M+H	-0.693909	53.8	76	**	Organic acids and derivatives	Carboxylic acids and derivatives	Amino acids, peptides, and analogues	0.410258	-0.0337198	0.118884	-0.205387	0.458083	0.0111902	0.265921	-0.402234	0.22488	-0.0261141	0.00231775	-0.0735626	0.203607	0.408542	0.250946	-0.184524	-0.481437	-0.0426262	0.244776	-0.234025	-0.394708	-0.331379	0.0198545	-0.0337965	-0.279301	-0.121424	-0.312485	0.518563	-0.0951343	-0.260426	0.0305166	0.218947	0.0413084	0.0306113	0.047599	0.00547644
Dihydro-2-methoxy-2-methyl-3(2H)-thiophenone	HMDB0040237	C6H10O2S	164.074	1.2566	pos	M+H, M+NH4	-1.82594	41.9	22.1		Organosulfur compounds	Thioacetals	Monothioacetals	-0.259901	-0.253516	-0.135857	-0.287412	-0.104257	-0.0229903	-0.234128	0.267322	0.0889454	0.296421	0.299144	-0.00510991	0.214432	0.45842	-0.152636	0.506076	0.0360295	-0.0569195	-0.12854	-0.159563	-0.0751319	-0.0268873	0.0091081	0.0928897	-0.0169409	-0.493924	0.260641	0.0499414	-0.0094568	-0.115699	0.0655453	-0.361149	0.0289382	0.0630334	0.0952476	0.0678826
Dopamine 4-sulfate	HMDB0004148	C8H11NO5S	232.028	1.25593	neg	M-H	-1.25475	36.8	0	*	Organic acids and derivatives	Organic sulfuric acids and derivatives	Arylsulfates	0.205769	-0.633726	0.226984	0.269497	0.259674	0.257613	0.161474	-0.632958	-0.635428	0.169259	-0.636581	0.170623	0.169235	0.217885	0.163216	0.220917	0.363419	0.276708	0.304269	0.295308	0.227016	0.215756	-0.633261	-0.636258	0.254623	-0.634996	-0.633788	0.358379	0.2898	-0.635565	0.289369	-0.63418	0.215118	0.248158	0.261544	0.255128
Phloretin	HMDB0003306	C15H14O5	257.08	1.2566	pos	M+H-H2O	-1.97989	36.4	0	***	Phenylpropanoids and polyketides	Linear 1,3-diarylpropanoids	Chalcones and dihydrochalcones	0.233412	-0.0467353	0.225525	-0.27009	0.375832	-0.0457866	0.198106	-0.220015	0.130154	0.0783803	-0.148825	0.0290948	0.0516798	-0.0407351	0.279251	-0.581651	-0.276366	0.102881	0.16672	-0.0970954	-0.181535	-0.122203	0.174682	-0.102381	-0.131586	0.0352273	-0.270347	0.418349	0.0902557	-0.111072	0.182076	0.18352	-0.194425	-0.0613651	-0.0460691	-0.0068625
Indole-3-methyl acetate	HMDB0029738	C11H11NO2	377.151	1.25593	neg	2M-H	1.64587	38.5	0	*	Organoheterocyclic compounds	Indoles and derivatives	Indolyl carboxylic acids and derivatives	0.227656	0.0556948	0.290205	0.0124185	0.482754	0.2224	0.463896	-0.230722	0.138001	-0.462629	-0.517246	-0.133274	0.0267386	0.0907729	0.346909	-0.457952	-0.170675	0.0366562	0.249827	-0.047487	-0.169343	-0.0287491	0.241539	-0.117682	-0.0731402	-0.178172	-0.312319	0.462425	0.0767896	-0.290033	0.0939436	0.208975	-0.247783	-0.0670019	-0.189547	-0.0338464
2-[(sulfooxy)methyl]butanoic acid	HMDB0130847	C5H10O6S	216.054	1.27213	pos	M+NH4	0.751149	37.5	0	*	Lipids and lipid-like molecules	Fatty Acyls	Fatty acids and conjugates	0.170643	-0.287082	-0.0900265	0.0289125	0.343609	0.215457	0.159237	-0.331119	0.047026	0.00908781	0.0988453	0.00917844	-0.0255748	0.362293	0.209899	-0.4883	0.0736961	-0.0872964	0.387686	-0.0346549	-0.187101	0.0455355	0.0322817	0.148077	-0.432824	0.0381521	-0.263636	0.5117	-0.322554	-0.124198	0.206453	0.0256003	-0.206529	-0.0652755	-0.0332431	-0.143957
Asparaginyl-Valine	HMDB0028744	C9H17N3O4	232.129	1.27213	pos	M+H	-1.99756	44.9	35.8	*	Organic acids and derivatives	Carboxylic acids and derivatives	Amino acids, peptides, and analogues	0.0253357	-0.100942	0.0463926	0.0803965	0.0420256	0.0376137	0.0747806	0.0289519	0.0901173	0.0630981	0.0583047	0.107019	0.112842	0.120658	0.106162	0.0837213	0.0228321	0.122054	-0.8642	0.00237574	-0.0747858	-0.864623	0.0807091	0.0980744	0.0701081	0.135377	0.044529	0.0354541	0.0110722	-0.0502238	-0.0420723	0.0297248	0.0635941	0.0718718	0.0652753	0.0663762
Benzeneacetamide-4-O-sulphate	HMDB0059994	C8H9NO5S	276.018	1.27308	neg	M+FA-H	-2.26419	44.1	28.2	*	Organic acids and derivatives	Organic sulfuric acids and derivatives	Arylsulfates	0.515265	0.116241	0.180071	0.0872082	0.405532	0.162602	0.344003	-0.343404	0.271228	-0.0649771	-0.119467	-0.120954	0.0745129	0.0246034	0.114293	-0.484735	-0.196642	0.0620284	0.346943	-0.154146	-0.392655	-0.299658	0.186998	-0.108399	0.0784945	-0.0320243	-0.221649	0.380447	0.042904	-0.287524	-0.0492148	0.114436	-0.144454	-0.227051	-0.198442	-0.0624126
Alanyl-Cysteine	HMDB0028684	C6H12N2O3S	383.108	1.27308	neg	2M-H	3.45043	37.6	0	*	Organic acids and derivatives	Carboxylic acids and derivatives	Amino acids, peptides, and analogues	0.281794	0.109483	0.300222	0.271834	0.466618	0.223011	0.41008	-0.533382	0.100282	-0.166448	0.103497	-0.168153	-0.140865	0.235917	0.203957	-0.469821	-0.197571	-0.128569	0.303891	-0.19922	-0.204603	-0.347094	-0.0857965	-0.348063	-0.121768	-0.00464017	-0.200901	0.442799	0.17308	-0.524681	0.146743	-0.0434889	0.0751551	-0.00356111	-0.0397691	0.080031
Propionylcarnitine	HMDB0000824	C10H19NO4	218.138	1.3341	pos	M+H	-1.7218	49.6	52.5	***	Lipids and lipid-like molecules	Fatty Acyls	Fatty acid esters	0.10454	0.235368	-0.332645	0.0471183	0.00309162	0.0550517	-0.0781306	-0.226927	0.137791	-0.184142	-0.132787	0.1321	-0.140191	-0.247654	0.0307216	-0.281773	-0.240363	-0.0697794	0.0615784	0.164969	-0.0588234	0.00867652	0.241963	-0.264834	0.0890722	-0.0488199	-0.043559	0.667355	0.127092	0.140797	0.178224	0.24615	-0.133817	0.00130851	-0.0378337	-0.150889
Allysine	HMDB0001263	C6H11NO3	146.081	1.34928	pos	M+H	-1.36835	38.3	0	**	Organic acids and derivatives	Carboxylic acids and derivatives	Amino acids, peptides, and analogues	-0.0766715	-0.152942	-0.0679558	0.254666	-0.150717	-0.265525	-0.384024	-0.374085	-0.0874448	0.0784165	0.463593	-0.346128	0.31587	-0.187074	-0.178652	-0.225375	0.0974524	0.372084	0.243561	0.254242	0.300897	-0.191771	-0.0312165	0.161813	0.615976	-0.279321	0.221958	0.171329	-0.0568961	0.500246	-0.251794	-0.347711	-0.000132385	-0.0256627	-0.0813148	-0.289691
N-Alpha-acetyllysine	HMDB0000446	C8H16N2O3	189.123	1.34928	pos	M+H	-1.55248	37.7	0	*	Organic acids and derivatives	Carboxylic acids and derivatives	Amino acids, peptides, and analogues	-0.884113	-0.881879	-0.0474014	0.0309206	-0.086863	0.0342392	-0.0845143	0.00912732	0.0710818	0.051646	0.0753857	0.0832832	0.099641	0.042896	0.0715014	0.0940131	0.0761207	0.105703	0.011381	0.000284969	0.0386162	0.0663958	0.109684	0.106887	0.115887	0.107695	0.0116135	0.0911643	0.0783687	0.00129196	0.0680692	0.0988544	0.0634377	0.0695439	0.0440803	0.0559573
10-Hydroxymyristic acid methyl ester	HMDB0031061	C15H30O3	241.216	1.34928	pos	M+H-H2O	-1.86357	37.9	0	*	Lipids and lipid-like molecules	Fatty Acyls	Fatty alcohols	0.146622	-0.0261779	0.126335	-0.371168	-0.207638	-0.0839587	-0.309409	0.126838	0.0437235	-0.417332	-0.0244858	0.143999	-0.039549	0.230648	0.31248	0.242853	-0.00143356	0.113256	-0.0462496	-0.68752	-0.0542819	0.268303	0.00475743	0.120412	-0.104307	0.0964542	0.130591	0.013063	0.137323	0.222459	-0.0562938	0.258066	-0.190393	0.00655398	0.0569067	-0.181444
Hexanoylglycine	HMDB0000701	C8H15NO3	191.139	1.36502	pos	M+NH4	-1.33567	38.3	0	*	Organic acids and derivatives	Carboxylic acids and derivatives	Amino acids, peptides, and analogues	-0.171505	-0.0687581	0.0651809	0.196202	-0.114142	-0.0819456	-0.249244	-0.379345	-0.0857318	0.207588	0.457884	-0.0968257	0.435081	-0.190498	-0.313166	-0.0150067	0.101008	0.367937	0.181284	0.223105	0.185396	-0.131306	0.0955046	0.0495779	0.391668	-0.050653	0.0581372	0.0177924	-0.00590216	0.27464	-0.411327	-0.542116	-0.262104	0.125252	-0.0705395	-0.193122
Vanillin acetate	HMDB0029663	C10H10O4	212.091	1.38087	pos	M+NH4	-1.78419	37.6	0	*	Benzenoids	Phenol esters	Unclassified	-0.337168	-0.135546	0.0816018	-0.127093	-0.244757	-0.168088	-0.618264	-0.00306341	0.1992	0.073586	-0.103003	0.193035	0.1705	-0.177034	-0.145353	0.350934	0.381736	0.203234	0.140325	-0.258441	-0.107718	0.0110554	-0.134561	0.165516	0.184127	-0.288856	0.279132	0.359496	0.0657444	-0.242397	0.311081	-0.0121549	-0.137349	0.112166	-0.10613	0.0645082
Lathosterol	HMDB0001170	C27H46O	369.351	1.38087	pos	M+H-H2O	-1.6947	37	0	**	Lipids and lipid-like molecules	Steroids and steroid derivatives	Cholestane steroids	-0.672731	-0.00965683	0.180049	-0.0912266	0.202194	0.139683	0.0658937	-0.108737	-0.0116666	0.123391	-0.615135	-0.028907	-0.587383	0.0598306	-0.719612	-0.00928958	0.0688436	0.254848	0.0294163	0.280388	0.00794779	0.173915	0.0454786	0.168413	0.0521268	0.13579	0.0939121	0.172863	-0.0315789	0.000757693	-0.137475	0.188702	0.266469	0.192301	0.0232412	0.0969426
Indolepyruvate	HMDB0060484	C11H9NO3	221.092	1.39645	pos	M+NH4	-1.89572	38.1	0	***	Organoheterocyclic compounds	Indoles and derivatives	Indolyl carboxylic acids and derivatives	-0.318658	-0.367767	-0.30114	-0.0494716	-0.0114474	-0.186255	-0.137003	-0.0404367	0.576548	0.279287	0.444136	0.268586	0.155107	0.459137	-0.107462	0.289928	-0.0799463	-0.00626332	-0.0545078	0.0863758	0.041424	-0.423452	-0.264733	0.0405771	0.11492	-0.309945	0.234171	-0.0354703	-0.0991699	-0.172862	0.0765208	-0.25979	0.184449	-0.0721198	-0.0121393	0.0588736
2-Nitrophenol	HMDB0245260	C6H5NO3	140.034	1.41225	pos	M+H	-1.32196	38.2	0		Unclassified	Unclassified	Unclassified	-0.534374	0.100097	0.0400362	-0.101407	-0.377922	0.0590225	0.101154	-0.0313814	0.0819578	0.388393	-0.313173	0.0211375	0.329301	-0.132761	-0.158791	-0.225434	0.0621302	0.119587	-0.351809	-0.324524	0.406515	-0.0807186	0.0581805	0.042352	0.32891	-0.0856144	0.465626	0.0440837	-0.170657	-0.0851131	-0.0906002	0.188774	-0.1755	0.289884	-0.0151711	0.12781
3-hydroxyisovalerylcarnitine	HMDB0061189	C12H23NO5	262.165	1.41225	pos	M+H	-1.02609	38.1	0	*	Lipids and lipid-like molecules	Fatty Acyls	Fatty acid esters	0.048384	-0.0706512	-0.439024	0.133017	-0.00513304	0.414964	-0.0196137	-0.440143	-0.0164801	-0.189778	0.0275695	0.422461	0.161299	-0.154162	0.46993	-0.53007	-0.494875	0.416021	0.245183	0.0385446	-0.0954661	0.0870596	0.234571	-0.316158	0.160521	0.426685	-0.165888	0.0627231	-0.503454	0.314483	-0.0324977	0.15693	-0.0538638	-0.0199931	-0.181552	-0.0915414
Serinyl-Tyrosine	HMDB0029051	C12H16N2O5	269.113	1.41225	pos	M+H	-1.74434	37.8	0	*	Organic acids and derivatives	Carboxylic acids and derivatives	Amino acids, peptides, and analogues	-0.243498	-0.134498	-0.138277	-0.0425213	-0.460094	-0.254702	0.0700264	-0.220485	-0.130094	-0.00422161	-0.0663699	0.152383	-0.395458	-0.341166	-0.216143	0.182332	0.0660693	-0.168043	0.454651	0.539906	0.280759	0.12941	0.0461047	-0.143574	0.0414171	-0.117456	-0.020313	0.135103	0.103022	0.290247	0.291696	0.00884863	0.0784582	0.0873404	0.0419666	0.0971755
1-Methyluric acid	HMDB0003099	C6H6N4O3	183.051	1.42828	pos	M+H	-1.15628	38.1	0	**	Organoheterocyclic compounds	Imidazopyrimidines	Purines and purine derivatives	0.0854834	0.0219475	0.0687811	0.0696011	0.0767601	-0.797615	-0.036358	0.197103	0.0660609	0.0994421	0.0727236	0.0938691	0.11285	0.0186843	0.106613	-0.802897	0.162437	0.01913	0.0224219	0.110447	0.0741848	0.0331335	0.0360863	0.117861	0.0470574	0.0244386	0.113175	-0.801992	0.125863	0.0861438	-0.0105122	0.0500321	0.077929	0.0873616	0.0851418	0.086613
Demethylated antipyrine	HMDB0006240	C10H10N2O	219.077	1.42743	neg	M+FA-H	-2.72764	37.1	0	*	Organoheterocyclic compounds	Azoles	Pyrazoles	-0.0999793	-0.238936	-0.0888792	0.0602667	-0.0819609	-0.0557775	-0.43554	-0.275555	0.56446	0.233746	0.285184	0.0573684	0.0838012	0.431763	0.138308	0.351378	-0.112396	-0.0979505	0.0253687	-0.0189518	-0.23944	-0.354364	-0.283364	0.117507	0.245231	-0.364981	0.155021	-0.059887	-0.165036	-0.156274	0.336296	-0.136453	0.125993	0.0456876	0.0925227	-0.0841733
(S)-2-Acetolactate	HMDB0006855	C5H8O4	115.039	1.46047	pos	M+H-H2O	0.659709	38.6	0	**	Organic acids and derivatives	Keto acids and derivatives	Short-chain keto acids and derivatives	0.0682966	-0.200377	-0.0800326	-0.313946	-0.224904	-0.346197	-0.469234	-0.0153221	-0.083763	-0.145294	0.00911132	0.122297	0.331396	0.140547	-0.188689	-0.116212	0.15635	0.268342	-0.179422	-0.0140737	0.0282011	0.183919	-0.0713547	0.113006	0.0955364	0.274302	0.530766	0.176031	0.0778092	0.0380659	-0.0964563	0.228327	0.0553396	-0.0455301	-0.177452	-0.129385
4-Hydroxyproline	HMDB0000725	C5H9NO3	132.065	1.46047	pos	M+H	-0.648415	38.6	0	***	Organic acids and derivatives	Carboxylic acids and derivatives	Amino acids, peptides, and analogues	0.28942	-0.330771	-0.225056	-0.0383409	-0.336609	-0.0959425	-0.602232	0.397768	-0.310381	0.0605213	0.18907	0.245496	0.0960234	0.12708	-0.299755	-0.178099	-0.159139	0.0416012	0.237654	0.205735	0.0414975	-0.0619516	0.115959	0.164144	0.259787	-0.0762872	0.354307	0.222703	0.155218	-0.52354	0.0387103	-0.0697804	0.0843984	-0.204954	0.0559456	0.129799
Alpha-Ketooctanoic acid	HMDB0013211	C8H14O3	159.101	1.46047	pos	M+H	-1.73679	37.8	0	*	Organic acids and derivatives	Keto acids and derivatives	Medium-chain keto acids and derivatives	0.0550891	-0.251682	0.154915	0.264335	-0.0110761	0.229362	-0.0584816	0.339241	-0.101352	0.269401	0.048488	-0.173925	0.0722439	0.22541	-0.660759	0.218263	0.291474	-0.439929	-0.105248	-0.104154	-0.0945264	-0.385691	0.0532795	-0.13455	0.160892	0.177177	0.32961	-0.0861829	-0.0302779	-0.198339	0.0656224	-0.0302252	-0.113174	0.214673	-0.0713296	-0.118573
3-ethylphenyl Sulfate	HMDB0062721	C8H10O4S	220.063	1.46047	pos	M+NH4	-1.93858	37.4	0	*	Organic acids and derivatives	Organic sulfuric acids and derivatives	Arylsulfates	0.156575	0.200299	0.16617	0.212205	0.106542	0.251059	0.147823	0.0888065	0.0763075	-0.748941	0.0373631	0.233524	0.0712087	0.214427	0.0289028	0.00541034	-0.747521	-0.748085	0.220016	0.243246	0.10476	0.164349	0.0795483	0.240816	0.0740695	-0.748148	0.00812322	-0.747645	0.208687	0.223439	0.213667	-0.747402	0.181888	0.171908	0.178667	0.177936
trans-S-(1-Propenyl)-L-cysteine	HMDB0029440	C6H11NO2S	162.058	1.47653	pos	M+H	-2.2981	37.6	0	*	Organic acids and derivatives	Carboxylic acids and derivatives	Amino acids, peptides, and analogues	0.426865	0.361525	0.371264	0.123699	0.337374	0.221314	0.30048	0.110265	-0.267627	-0.463868	-0.573135	-0.485618	-0.42635	-0.374171	-0.477779	-0.379314	0.0531568	-0.0695192	0.203183	-0.0199117	0.012803	0.0602512	-0.100201	-0.185372	0.0306804	-0.0923737	-0.0159011	0.100595	-0.0276551	-0.0497439	0.342465	0.0536702	0.220724	0.237489	0.210364	0.230372
Threonate	HMDB0000943	C4H8O5	181.036	1.4788	neg	M+FA-H	3.89318	38.5	0	**	Organic oxygen compounds	Organooxygen compounds	Carbohydrates and carbohydrate conjugates	0.0297624	-0.0447842	-0.0389431	-0.00513311	-0.0128468	-0.55831	-0.0486113	0.44169	-0.0114987	0.0557454	0.00420849	0.0134004	0.087373	-0.230565	0.162453	-0.295356	0.282923	-0.177807	-0.0896454	0.116963	-0.0485314	-0.129635	-0.00816875	0.206785	0.0720486	-0.165606	0.180468	-0.193798	0.182061	0.035697	-0.0866186	0.0300166	0.0659883	0.0856743	0.0541556	0.0384439
Alanyl-Leucine	HMDB0028691	C9H18N2O3	203.139	1.47653	pos	M+H	-1.59232	44.5	28.3	***	Organic acids and derivatives	Carboxylic acids and derivatives	Amino acids, peptides, and analogues	0.0202709	-0.183617	0.0842641	0.0873247	-0.240432	0.386078	0.235835	0.110724	0.0333298	0.126126	0.164703	0.0944041	-0.370157	0.0809069	0.0070444	0.160337	0.129076	-0.15795	-0.137325	0.189401	-0.337802	-0.613922	0.0785204	0.0197308	-0.314125	-0.0671104	0.221925	0.131739	-0.0456871	-0.158506	0.0314576	0.145279	0.0169907	0.0361449	0.0225891	0.0124318
L-1-Pyrroline-3-hydroxy-5-carboxylate	HMDB0001369	C5H7NO3	257.078	1.4788	neg	2M-H	0.173607	39.2	0	**	Organic acids and derivatives	Carboxylic acids and derivatives	Amino acids, peptides, and analogues	-0.319016	0.104952	-0.0811916	0.0381961	0.000247347	0.529644	0.42676	-0.175301	0.126958	0.169197	-0.230374	0.282138	-0.206952	-0.255479	0.286791	-0.1995	0.089246	-0.235418	0.06391	0.0422315	-0.459114	0.36943	0.0485963	-0.197286	-0.11113	-0.468935	-0.208766	-0.0723123	-0.0200691	0.531065	-0.249603	0.145419	-0.00507821	0.019768	0.23712	-0.0161446
Indoleacetaldehyde	HMDB0001190	C10H9NO	160.075	1.49253	pos	M+H, M+NH4	-1.79519	38.4	0	**	Organoheterocyclic compounds	Indoles and derivatives	Indoles	0.242591	0.133585	-0.243391	0.0488247	-0.491311	0.0521814	-0.404336	-0.174995	-0.0323161	0.0371776	0.188818	-0.191809	0.0756718	-0.18863	-0.417148	0.508689	0.145631	0.0378628	0.383474	0.330438	0.24245	-0.472836	0.446499	-0.00138049	-0.234673	0.127106	0.0530059	-0.13955	-0.491011	0.163815	0.349996	-0.0892612	-0.0386922	-0.00383266	0.0469626	0.00039193
Alanyl-Isoleucine	HMDB0028690	C9H18N2O3	201.124	1.49593	neg	M-H	-3.59591	37.4	0	*	Organic acids and derivatives	Carboxylic acids and derivatives	Amino acids, peptides, and analogues	-0.025272	-0.18657	0.179914	0.152605	-0.144632	0.448739	0.297774	0.0970382	0.0508794	0.15233	0.0860442	0.125569	-0.445297	0.0598819	-0.0796718	0.114327	0.135163	-0.177586	-0.123032	0.249393	-0.421192	-0.551261	0.203306	0.0670469	-0.360341	-0.0727972	0.26382	0.194533	-0.101785	-0.261892	-0.114721	0.174913	0.0377803	-0.0146711	-0.010797	0.000463262
2-Methyl-2-buten-1-ol	HMDB0034465	C5H10O	104.107	1.52505	pos	M+NH4	3.06613	38.2	0		Organic oxygen compounds	Organooxygen compounds	Alcohols and polyols	-0.159247	-0.232825	-0.551559	-0.0923763	-0.185353	0.419122	-0.124838	-0.147441	-0.0470713	-0.147728	-0.22923	0.101584	0.347888	0.0318591	-0.184318	0.101106	-0.175306	-0.209479	0.203881	0.0759964	-0.303039	0.132974	0.159327	0.354706	-0.234703	0.00335389	-0.0888285	0.0677969	0.324815	0.334743	0.251626	-0.0841911	-0.038755	0.448441	0.113946	-0.236877
Nε-Acetyl-L-lysine	HMDB0000206	C8H16N2O3	189.123	1.52505	pos	M+H	-1.55836	37.7	0	**	Organic acids and derivatives	Carboxylic acids and derivatives	Amino acids, peptides, and analogues	-0.0628442	-0.0604637	0.047976	0.0899353	-0.871367	0.0295777	0.0308167	-0.0427119	0.0830001	0.0759794	0.078296	0.0968559	0.109352	0.10077	0.119777	0.123125	0.0738127	0.0707846	-0.00492454	-0.0408312	0.0410452	0.0672169	0.079614	0.0871716	0.0999711	0.0556255	-0.026811	0.0642204	0.0684482	-0.876875	0.00745858	0.0626506	0.0479587	0.0753003	0.0389708	0.0611181
6-(1-carboxy-1-methylethoxy)-3,4,5-trihydroxyoxane-2-carboxylic acid	HMDB0126113	C10H16O9	298.114	1.52505	pos	M+NH4	2.82261	37.3	0	*	Organic oxygen compounds	Organooxygen compounds	Carbohydrates and carbohydrate conjugates	-0.3087	0.178416	-0.0299851	0.214507	0.379688	-0.0617138	-0.13311	-0.0518553	0.293437	0.279351	0.47738	-0.0300107	0.332779	0.201323	-0.52262	0.164503	-0.0636838	-0.137542	-0.345104	-0.451665	-0.464834	-0.0908475	0.112929	0.205553	0.159082	-0.26587	-0.0317664	-0.241535	-0.00458461	0.258365	-0.0118446	-0.0374943	-0.0423301	0.132473	-0.0358638	-0.026825
2-Methyl-3-hydroxy-5-formylpyridine-4-carboxylate	HMDB0006954	C8H7NO4	164.034	1.54112	pos	M+H-H2O	-1.22249	36.8	0	**	Organoheterocyclic compounds	Pyridines and derivatives	Pyridinecarboxylic acids and derivatives	0.0462732	0.180733	-0.135704	0.15461	0.0893542	0.201978	0.515498	0.00631603	0.141532	0.305916	0.22267	-0.00500442	0.0776174	-0.0559677	-0.034758	0.290559	-0.459918	0.0147266	-0.165868	-0.484502	-0.0773948	-0.0485779	-0.128969	-0.0656283	-0.0607282	0.0119206	0.158727	-0.0779508	-0.0531562	-0.363482	-0.13366	-0.312277	0.00366202	0.159859	0.0127612	0.0688303
Isomenthone	HMDB0034972	C10H18O	172.169	1.54112	pos	M+NH4	-2.09456	37.4	0	*	Lipids and lipid-like molecules	Prenol lipids	Monoterpenoids	0.147207	0.162149	-0.0618295	0.0336648	-0.193383	-0.0275189	0.0354962	0.219467	-0.0393496	0.084291	-0.159345	0.0463214	-0.116775	0.209823	0.0744854	0.097767	-0.747844	-0.0012075	0.114147	-0.101828	-0.18689	-0.0919572	-0.0259516	0.105887	0.145882	0.0626557	-0.0400993	-0.112223	-0.267	0.00740649	0.252156	-0.0304212	0.251014	0.116411	-0.0523959	0.0897873
L-Phenylalanine	HMDB0000159	C9H11NO2	183.113	1.54112	pos	M+NH4	-1.60729	38	0	***	Organic acids and derivatives	Carboxylic acids and derivatives	Amino acids, peptides, and analogues	-0.226998	-0.141206	-0.0460286	-0.0618438	0.197547	-0.0524972	0.316152	0.203422	0.192239	0.268604	0.329043	0.0219681	0.463385	0.0204904	0.263074	0.427213	0.310435	-0.0653269	-0.454284	-0.33134	-0.439644	-0.300857	-0.525389	-0.328544	0.0167074	-0.369399	-0.208199	0.0180232	0.139217	0.293258	0.360487	-0.536615	0.0322264	0.105618	0.0632114	0.0458518
Petroselinic acid	HMDB0002080	C18H34O2	283.263	1.54112	pos	M+H	-1.8886	37.2	0	*	Lipids and lipid-like molecules	Fatty Acyls	Fatty acids and conjugates	-0.128916	-0.399179	-0.0118622	-0.132676	-0.150005	-0.0644233	-0.0486614	0.00412985	-0.441712	0.175851	0.00745574	-0.031329	-0.00242226	-0.0265249	-0.0120908	0.0748281	-0.0424599	0.191963	0.114972	0.0485161	0.0440798	0.134461	0.121645	0.558288	-0.044397	0.236808	0.211462	-0.109134	0.0422173	0.0989407	-0.183176	0.0614077	-0.146218	-0.234357	0.0256179	0.0569012
Ophthalmic acid	HMDB0005765	C11H19N3O6	290.134	1.54112	pos	M+H	-1.85861	37.6	0	*	Organic acids and derivatives	Carboxylic acids and derivatives	Amino acids, peptides, and analogues	0.142202	0.178347	-0.713717	0.230098	0.282314	0.242044	0.0819245	-0.713461	0.0725944	-0.716153	0.127584	0.0527008	0.182909	-0.717686	0.168246	-0.715719	-0.714713	0.146521	0.179877	0.200305	0.201251	0.2225	0.221896	0.14685	0.157655	0.181019	-0.714229	0.162762	0.219597	0.196866	0.153175	0.136685	0.165718	0.187085	0.184535	0.180419
1-Menthyl methyl ether	HMDB0032371	C11H22O	171.174	1.55717	pos	M+H	-1.82755	37.2	0	*	Lipids and lipid-like molecules	Prenol lipids	Monoterpenoids	0.0411451	0.271368	0.00374741	-0.188472	0.128785	-0.0224635	0.0360401	0.0769903	0.291396	0.327989	-0.0381286	-0.149502	-0.0886504	-0.12329	-0.206897	0.0874206	-0.310546	0.21462	0.158973	0.344102	0.0696291	-0.0320538	-0.129796	0.109722	-0.0425965	0.0326878	-0.0666351	-0.175134	0.363893	0.303025	-0.636107	-0.0620442	-0.240699	-0.123891	0.00249243	-0.22712
(2E)-4-hydroxy-3-methylbut-2-en-1-yl trihydrogen diphosphate	HMDB0242600	C5H12O8P2	244.998	1.55717	pos	M+H-H2O	0.612246	38.9	0	**	Lipids and lipid-like molecules	Prenol lipids	Isoprenoids	0.112118	0.345892	-0.104759	0.230411	0.151363	-0.171751	0.160494	0.101008	0.230441	0.373582	0.377924	0.161944	0.195162	0.326198	0.0930793	0.371484	-0.0811647	-0.0048015	-0.315985	-0.188236	-0.325763	-0.42375	-0.622076	-0.178478	-0.51432	0.0921006	0.228341	0.0426698	-0.470846	-0.196165	-0.192362	-0.168777	0.0827333	0.0629874	0.133756	0.0855449
2,3-Diphospho-D-Glyceric Acid	HMDB0001294	C3H8O10P2	264.953	1.56408	neg	M-H	2.90812	38.2	0	**	Organic oxygen compounds	Organooxygen compounds	Carbohydrates and carbohydrate conjugates	-0.00970037	0.262671	0.0554501	0.240005	0.158787	0.0406304	0.210708	0.0523661	0.189256	0.175604	0.277356	0.161598	0.204518	0.22133	0.104789	0.162813	0.00800195	0.112895	-0.20338	-0.0406608	-0.178317	-0.179981	-0.722644	-0.334846	-0.178643	0.0826348	0.142602	0.0235476	-0.596713	-0.314736	-0.156498	-0.0345336	0.0354926	0.0491236	0.00179629	-0.0233249
(E)-6-Hexadecenoic acid	HMDB0031053	C16H30O2	255.231	1.57328	pos	M+H	-2.03612	37	0	*	Lipids and lipid-like molecules	Fatty Acyls	Fatty acids and conjugates	-0.00324722	-0.519322	-0.237489	-0.52628	-0.149523	-0.0816929	-0.0590855	-0.0687038	-0.516199	-0.0932269	-0.0747083	0.138595	0.310227	-0.0463344	-0.0760761	0.0493659	-0.180989	0.126268	0.184903	-0.0506445	0.258485	0.47372	0.19809	0.450913	-0.293359	-0.00540432	0.278423	0.0420118	0.00457986	0.0547088	-0.131042	0.325252	0.1532	-0.0953749	-0.00735291	0.167311
2,3-Butanedithiol	HMDB0031157	C4H10S2	103.005	1.58083	neg	M-H2O-H	4.73693	36.1	0	*	Organosulfur compounds	Thiols	Alkylthiols	-0.0955104	0.350287	0.0288205	0.281921	0.247261	-0.0876712	0.283011	0.104358	0.143337	0.340373	0.351056	0.22355	0.207964	0.236898	0.110756	0.263879	-0.065584	0.0692919	-0.404646	-0.178712	-0.258773	-0.326851	-0.522922	-0.277492	-0.429769	0.103437	0.22304	0.115554	-0.648944	-0.337591	-0.200582	-0.0838417	0.094186	0.044849	0.0331344	0.0619271
Tyramine	HMDB0000306	C8H11NO	120.081	1.58973	pos	M+H-H2O	0.420915	38.1	0	***	Benzenoids	Benzene and substituted derivatives	Phenethylamines	0.175897	-0.0171701	-0.0974619	0.245111	-0.383377	-0.502835	0.397612	0.0620469	-0.241688	0.356428	0.280873	-0.00390921	-0.479984	0.029327	-0.602388	0.078098	0.174222	-0.0212507	0.0285521	0.113893	-0.0426033	-0.36051	0.0712486	-0.314908	0.0186008	-0.0907167	-0.191643	0.217669	0.14282	0.0574522	0.170149	0.321939	0.0539405	0.154024	0.106537	0.0940045
3-Oxo-carbofuran	HMDB0032776	C12H13NO4	253.118	1.58973	pos	M+NH4	-2.21937	38.4	0		Organoheterocyclic compounds	Benzofurans	Unclassified	0.139219	-0.0559999	-0.163219	0.0863999	-0.169665	-0.190385	0.454263	-0.300555	-0.0977328	0.10281	0.380849	0.244897	-0.53505	0.112032	-0.344874	0.138641	0.157228	-0.0189124	-0.0152315	0.0591563	-0.0366695	-0.396924	0.101097	-0.261571	-0.00602304	-0.267076	0.000323148	0.143925	0.110843	0.0692769	-0.070616	0.46495	0.027793	0.0738768	0.0663822	-0.00345793
Arecaidine	HMDB0030352	C7H11NO2	159.113	1.62203	pos	M+NH4	-1.75814	38	0	*	Alkaloids and derivatives	Unclassified	Unclassified	0.288824	-0.393468	0.0503932	-0.184821	-0.0776966	-0.237012	-0.08453	-0.0807775	-0.0558675	-0.0997523	0.349238	0.135121	-0.216866	0.193545	0.23156	-0.00429937	0.169762	-0.0676313	0.0963342	-0.60329	-0.379043	0.223952	0.334918	0.131157	-0.0797271	0.0496013	0.344055	-0.126054	0.301046	0.11001	0.39671	0.342516	-0.115839	-0.0966555	-0.464633	-0.380778
6-Ethyl-1-methyl-2,7,8-trioxabicyclo[3.2.1]octane	HMDB0030303	C8H14O3	159.101	1.65385	pos	M+H	-1.72228	37.8	0	*	Organoheterocyclic compounds	Dioxepanes	1,3-dioxepanes	0.0225498	-0.463134	-0.152554	-0.151765	0.046521	-0.0144005	-0.566211	0.258464	0.219888	0.246093	0.207832	0.316238	0.129099	0.0170367	0.143628	-0.0337395	-0.033779	-0.00992907	0.220338	0.188968	0.24785	0.10529	-0.392449	0.146588	-0.202321	0.0989758	0.0499314	-0.448471	0.181515	0.433789	-0.387489	0.0210599	-0.123757	-0.409556	-0.124579	0.21248
3-Hydroxymethylglutaric acid	HMDB0000355	C6H10O5	143.034	1.66643	neg	M-H2O-H	-6.88598	37.7	0	***	Lipids and lipid-like molecules	Fatty Acyls	Fatty acids and conjugates	0.0448	0.278	0.0649	-0.0714	0.0357	0.202	0.0268	0.375	-0.0623	0.214	-0.201	-0.0257	-0.122	0.162	-0.139	0.283	-0.108	0.125	0.205	0.114	-0.353	-6.82e-05	0.0637	-0.152	0.093	0.0801	0.0866	0.145	0.0696	-0.625	-0.166	0.168	-0.36	-0.221	-0.249	0.0198
(S)-3,4-Dihydroxybutyric acid	HMDB0000337	C4H8O4	165.041	1.66643	neg	M+FA-H	3.15004	38.8	0	*	Organic acids and derivatives	Hydroxy acids and derivatives	Beta hydroxy acids and derivatives	0.184116	0.162088	0.201463	-0.661714	0.113676	-0.66138	0.210055	0.33121	-0.666769	0.0965292	0.148665	0.0718087	0.173919	-0.66879	0.178332	-0.666738	0.272675	-0.666285	0.205542	0.241814	-0.667084	0.252476	-0.664674	0.167096	0.193231	0.203171	0.211555	0.159022	0.244069	0.169839	0.0886415	0.229246	0.203677	0.216997	0.187115	0.205405
Ethyladipic acid	HMDB0002023	C8H14O4	219.087	1.66643	neg	M+FA-H	-2.61125	38	0	*	Lipids and lipid-like molecules	Fatty Acyls	Fatty acids and conjugates	0.192163	0.26577	0.270663	0.222583	0.240221	0.217326	0.22987	0.229384	-0.727316	-0.727738	-0.72843	-0.726665	-0.728525	-0.729337	-0.728872	-0.727285	0.201099	0.179402	0.208893	0.196329	0.209662	0.183991	0.193632	0.199805	0.205482	0.167052	0.159316	0.187645	0.199947	0.166489	0.198443	0.20275	0.226244	0.228327	0.219578	0.222099
3,3-Dimethyl-1,2-dithiolane	HMDB0038974	C5H10S2	152.056	1.68603	pos	M+NH4	1.74706	36.6	0		Organoheterocyclic compounds	Dithiolanes	1,2-dithiolanes	0.0200363	0.019975	0.00227016	-0.0260345	0.0633884	0.0545617	0.00363171	-0.0547726	0.0508676	0.0542587	0.00659637	-0.00451782	0.0300036	0.0305607	0.0675941	0.0577145	0.0251685	0.0329458	-0.00310662	0.00239615	-0.0646239	0.0994005	0.0874555	0.0820099	0.0688921	0.0197985	0.0358663	-0.9006	-0.00594592	0.0221381	-0.0655419	0.0402748	0.0328608	0.0484538	0.0404555	0.0255674
N1-Methyl-2-pyridone-5-carboxamide	HMDB0004193	C7H8N2O2	153.066	1.68603	pos	M+H	-1.19449	38	0	**	Organoheterocyclic compounds	Pyridines and derivatives	Pyridinecarboxylic acids and derivatives	-0.0183853	0.0932418	-0.131708	-0.435071	0.0462717	-0.224449	-0.354596	0.0967203	-0.148411	0.0551275	-0.0246136	-0.179821	-0.0537444	-0.209042	-0.22894	-0.000587164	0.371416	0.113428	0.10256	0.564929	0.165647	-0.138036	-0.146129	0.0609907	0.0543227	0.0974535	-0.0173788	-0.0731298	0.218621	0.00774672	0.161911	-0.160844	0.0756048	0.139949	0.000571147	0.118374
Tyrosyl-Glutamate	HMDB0029104	C14H18N2O6	311.123	1.68603	pos	M+H	-1.86839	37.5	0	***	Organic acids and derivatives	Carboxylic acids and derivatives	Amino acids, peptides, and analogues	0.163667	0.10322	-0.0947832	0.151672	-0.188023	0.453277	0.233644	-0.222847	-0.0417798	0.0715958	0.265857	0.0511988	-0.487523	-0.00425326	-0.0985476	0.245851	0.0206072	-0.546723	0.324262	0.112436	0.214732	0.0852044	0.00703416	-0.353338	-0.158455	-0.336724	-0.36831	-0.141982	-0.451711	0.346202	0.105516	0.394465	0.0228711	0.105225	0.0311574	-0.0146924
Methylsuccinic acid	HMDB0001844	C5H8O4	131.034	1.70057	neg	M-H	-9.05827	38.4	6.55	***	Lipids and lipid-like molecules	Fatty Acyls	Fatty acids and conjugates	0.074594	0.0296694	-0.0031035	0.00423458	0.346704	0.145434	-0.164217	-0.173734	0.0180817	-0.28563	-0.274137	-0.281608	0.625483	0.151222	0.287727	-0.374517	0.0547834	-0.0568046	-0.122491	0.133983	-0.239027	0.525995	0.0572086	-0.174757	0.1073	-0.0315381	-0.125839	-0.0612048	-0.0559127	0.0680047	0.0585966	-0.0883467	-0.056791	-0.0538133	-0.0402346	-0.0253133
Xylobiose	HMDB0029894	C10H18O9	283.103	1.70212	pos	M+H	2.87957	37.7	0	**	Organic oxygen compounds	Organooxygen compounds	Carbohydrates and carbohydrate conjugates	-0.418998	-0.203384	-0.395234	-0.0561096	0.113035	-0.0802289	-0.226821	-0.252268	0.292399	0.5475	0.533445	-0.131516	0.485651	0.294331	0.0826881	0.116408	0.196351	-0.110974	-0.0407103	-0.22763	-0.4525	-0.226402	0.346383	0.317107	0.388187	-0.277498	-0.258298	-0.178138	0.113865	0.198657	-0.0887461	-0.420218	-0.0456985	0.0387658	0.028222	-0.00162318
2-Methyl-3-hydroxybutyric acid	HMDB0000354	C5H10O3	101.06	1.73367	pos	M+H-H2O	2.34615	38.4	0	*	Lipids and lipid-like molecules	Fatty Acyls	Fatty acids and conjugates	0.292843	0.505185	0.230015	-0.268072	0.135461	0.251673	0.0319302	0.0326704	-0.400925	0.109904	-0.494815	-0.302807	-0.223136	-0.289806	-0.332365	-0.312317	-0.047377	0.061809	-0.109551	-0.0410215	0.189941	0.368975	0.0138618	-0.0430556	0.117577	0.219028	0.311329	-0.0201599	0.0928738	0.161556	-0.21593	0.131079	0.0442549	-0.0954484	-0.0355948	-0.0695854
(2xi,6xi)-7-Methyl-3-methylene-1,2,6,7-octanetetrol	HMDB0033217	C10H20O4	187.133	1.75023	pos	M+H-H2O	-1.40366	36.2	0	*	Lipids and lipid-like molecules	Fatty Acyls	Fatty alcohols	-0.0195206	-0.0429303	-0.0257057	-0.155004	0.0557721	-0.0875325	-0.00457949	0.0836719	0.0990382	-0.0090382	0.0848692	-0.23441	0.132089	0.146118	0.0223413	-0.0475251	-0.067781	-0.167308	0.055817	0.0795821	-0.747422	0.0390838	0.00878325	0.0680159	-0.0205272	0.0418901	0.0219714	-0.0204098	-0.00538154	0.252578	0.12465	-0.0442331	0.0933787	0.0902233	0.134555	0.0648813
Castanospermine	HMDB0249700	C8H15NO4	172.097	1.75023	pos	M+H-H2O, M+H	-1.43868	38	0		Unclassified	Unclassified	Unclassified	-0.240055	0.0729451	-0.125382	0.677352	-0.0349235	0.224523	0.0110872	-0.322648	-0.257414	-0.111978	-0.149601	-0.0673077	-0.181208	-0.19678	-0.182143	-0.153745	-0.271447	-0.208805	0.441345	0.271498	0.463577	-0.178464	-0.0374214	0.0960284	-0.0756261	-0.253953	-0.116318	-0.218293	0.25563	0.09401	0.346336	0.041292	0.0900544	0.100086	0.081045	0.116703
Phenylalanyl-Threonine	HMDB0029005	C13H18N2O4	267.133	1.7658	pos	M+H	-1.76211	37.6	0	*	Organic acids and derivatives	Carboxylic acids and derivatives	Amino acids, peptides, and analogues	-0.557	-0.215	-0.135	-0.0273	-0.294	-0.303	0.0505	-0.0655	0.0962	-0.221	-0.0571	0.187	-0.102	-0.114	0.0115	0.18	-0.00643	-0.33	0.336	0.443	0.221	0.151	0.0242	-0.0747	-0.163	-5.37e-05	-0.0375	0.0218	0.0803	0.33	0.208	0.0885	0.0973	0.0704	0.0857	0.0193
L-beta-aspartyl-L-leucine	HMDB0011166	C10H18N2O5	245.114	1.80337	neg	M-H	-0.444278	38	0	*	Organic acids and derivatives	Peptidomimetics	Hybrid peptides	-0.116495	-0.0869772	-0.134148	0.176273	0.298486	0.198559	0.0739388	-0.254753	0.151558	-0.130083	0.0417792	0.016475	0.0669199	0.252422	-0.0170899	-0.0471456	-0.469883	-0.118238	0.278178	0.0774854	-0.15704	-0.284175	0.13426	0.00161708	-0.134869	-0.0861288	-0.299528	0.0810605	0.172277	0.530117	-0.110195	0.0241204	0.0158496	-0.0854713	-0.0284208	-0.030737
gamma-Glutamylvaline	HMDB0011172	C10H18N2O5	247.128	1.79748	pos	M+H	-1.9525	46.3	39.3	*	Organic acids and derivatives	Carboxylic acids and derivatives	Amino acids, peptides, and analogues	0.0123901	-0.0633289	-0.0298658	0.108569	0.212205	0.0200322	0.0956135	-0.200257	0.192517	-0.0181435	0.0103035	0.08983	0.120959	0.267096	0.0306939	-0.0983019	-0.476366	-0.142411	0.223659	0.0411221	-0.189363	-0.2701	0.0531731	-0.0424261	-0.131346	-0.167074	-0.391742	0.126477	-0.000914818	0.523634	-0.0034574	0.0521579	-0.0427333	0.0175956	0.0258709	0.0439331
Formylfusarochromanone	HMDB0038970	C16H20N2O5	365.136	1.80337	neg	M+FA-H	0.317938	37.8	0		Organoheterocyclic compounds	Benzopyrans	1-benzopyrans	-0.218827	-0.164069	-0.162076	0.102532	0.0287493	0.0316074	-0.372721	-0.135726	0.379914	0.114685	0.231353	-0.0219823	0.496496	0.312003	0.128434	0.225239	0.139413	0.121892	-0.456984	-0.408869	-0.436117	-0.135513	0.197779	0.412794	-0.0873292	-0.0879947	-0.289376	-0.215424	-0.162674	0.0582117	0.543016	-0.126506	-0.0331734	-0.0134193	0.0661301	-0.0614655
Voriconazole	HMDB0014720	C16H14F3N5O	367.149	1.79748	pos	M+NH4	1.36975	38.3	0		Benzenoids	Benzene and substituted derivatives	Phenylpropanes	-0.155627	-0.0102624	0.0560408	0.070631	-0.206044	-0.190266	-0.454447	0.176667	0.528944	0.149263	0.226708	-0.0195318	0.384342	0.314424	0.218164	0.23906	-0.143809	0.19637	-0.24144	-0.330692	-0.155624	-0.46215	0.108559	0.27626	0.0202118	-0.17281	-0.471056	-0.134597	-0.317935	0.216409	0.306539	-0.0596709	0.0189606	0.0842555	-0.022884	-0.0429601
4-Deoxyerythronic acid	HMDB0000498	C4H8O4	165.041	1.82057	neg	M+FA-H	3.24526	38.2	0	*	Organic oxygen compounds	Organooxygen compounds	Carbohydrates and carbohydrate conjugates	0.216017	0.15671	0.181509	0.221483	0.188006	-0.633985	-0.637539	0.358582	0.194848	0.189698	0.14181	0.25773	0.236513	-0.641418	0.2889	-0.639359	0.316041	-0.638905	-0.638593	0.213732	0.206749	0.104502	-0.637289	0.259676	0.0940305	0.093126	0.271753	-0.638438	0.231369	0.19451	-0.639585	0.209044	0.235787	0.23837	0.231242	0.213374
4'-Isopropylacetophenone	HMDB0032025	C11H14O	163.111	1.862	pos	M+H	-1.49314	37.3	0	*	Organic oxygen compounds	Organooxygen compounds	Carbonyl compounds	0.397352	-0.237395	0.00534559	-0.300777	-0.0830371	-0.0929473	0.0470491	0.0729418	-0.573808	-0.415924	0.161999	-0.0439536	-0.00495364	0.247463	0.0660716	0.16468	-0.491164	0.205707	0.133478	0.293367	-0.305757	0.308136	0.0683452	0.426192	-0.0282726	-0.325683	-0.211619	0.113328	-0.0951959	-0.0744231	0.105	0.106917	0.155585	0.149072	0.200634	-0.143754
Vanillic acid	HMDB0000484	C8H8O4	186.076	1.862	pos	M+NH4	-1.44343	37.8	0	***	Benzenoids	Benzene and substituted derivatives	Benzoic acids and derivatives	-0.272807	0.194757	-0.203688	-0.0409356	-0.178752	-0.0776061	-0.324671	-0.0401321	0.0780854	-0.543042	-0.304297	0.269614	0.0336573	-0.103507	0.456958	0.245254	0.00940083	0.137567	0.204882	-0.00992292	0.380513	-0.128472	-0.0595993	0.0672168	-0.191067	0.110249	0.267897	-0.0507615	0.216194	-0.101744	0.298171	-0.356935	0.179558	0.201329	-0.207167	-0.156195
DHAP(8:0)	HMDB0011685	C11H21O7P	279.1	1.862	pos	M+H-H2O	4.01417	36.5	0	*	Organic oxygen compounds	Organooxygen compounds	Carbonyl compounds	0.247058	-0.083798	0.235735	-0.119936	0.0587753	-0.2938	0.258035	-0.244453	0.263439	-0.100398	-0.0602685	0.0282948	0.0747871	-0.257648	-0.150923	-0.286413	-0.0866033	-0.019576	-0.035617	-0.39396	-0.245913	0.0170117	0.327002	0.030178	0.111101	0.37704	0.0347764	0.478147	0.10255	-0.24906	0.357472	-0.521853	-0.216683	0.141965	0.0456908	0.177843
Glutamylmethionine	HMDB0028825	C10H18N2O5S	277.087	1.87195	neg	M-H	0.698319	36.5	0	*	Organic acids and derivatives	Carboxylic acids and derivatives	Amino acids, peptides, and analogues	0.215642	-0.158002	-0.0323661	-0.0554104	0.13844	-0.104104	-0.0900755	-0.0300118	-0.190555	0.1319	-0.26782	0.0790681	-0.0830611	0.0950214	0.175739	-0.299094	-0.153526	0.00604454	0.0892583	-0.208592	-0.361122	-0.0247334	0.0379242	0.22905	0.154334	0.253399	0.0235226	0.621024	-0.0874049	-0.378976	0.181683	0.123061	0.0809782	-0.0803273	0.0607621	-0.0916689
Benzyl ethyl ether	HMDB0031312	C9H12O	137.096	1.87798	pos	M+H	-0.924476	39.6	0	***	Benzenoids	Benzene and substituted derivatives	Benzylethers	0.0128372	-0.182804	-0.427122	-0.517816	-0.109809	-0.330876	-0.117266	0.25088	-0.153527	0.0682571	-0.00262434	0.358476	-0.240877	0.320956	0.00678678	-0.0936366	0.439923	0.482184	0.149713	-0.22808	-0.112928	0.204194	0.171818	-0.0418358	0.320119	0.0491635	0.00177712	-0.181661	-0.0800314	-0.1727	0.0522774	0.27287	0.364724	-0.262784	-0.207758	-0.0628173
(±)-(E)-3-Methyl-4-decen-1-ol	HMDB0031065	C11H22O	171.174	1.87798	pos	M+H	-1.935	37.2	0	*	Lipids and lipid-like molecules	Fatty Acyls	Fatty alcohols	-0.43391	0.126778	-0.12219	0.0192107	0.160974	-0.369257	0.172408	0.0455288	-0.140469	0.0661501	0.503978	-0.0709761	-0.0774323	0.0493071	0.168873	0.134034	-0.218539	-0.0105125	-0.330585	-0.220006	0.0916286	0.441419	0.459377	-0.201535	-0.0482239	-0.188249	-0.00666355	-0.261377	0.228425	0.333374	0.16362	-0.496022	-0.0677009	0.0701996	-0.165041	0.193405
5-Ethyl-3-hydroxy-4-methyl-2(5H)-furanone	HMDB0033551	C7H10O3	187.06	1.88888	neg	M+FA-H	-4.92753	37.8	0		Organoheterocyclic compounds	Dihydrofurans	Furanones	0.0860048	0.113393	0.107297	0.092574	0.106494	0.0930442	0.0731601	0.0666158	-0.168939	-0.128971	-0.181217	-0.146546	-0.168601	-0.132926	-0.136312	-0.886607	0.0612287	0.0610259	0.0664567	0.06952	0.0583287	0.0660969	0.065941	0.0601967	0.0692336	0.0565865	0.053845	0.0643374	0.0728511	0.0565778	0.0586159	0.0655984	0.0532856	0.0563116	0.0508085	0.0446903
4-(3-Pyridyl)-3-butenoic acid	HMDB0001424	C9H9NO2	146.06	1.92623	pos	M+H-H2O	-1.31005	37.7	0	*	Organoheterocyclic compounds	Pyridines and derivatives	Unclassified	-0.501356	-0.318404	-0.295953	-0.411565	0.464457	0.107173	-0.174433	-0.00127165	-0.136784	-0.352213	0.198401	-0.0597584	0.0540638	0.251963	-0.109179	-0.069541	-0.128849	-0.160132	-0.133982	0.38561	0.478013	0.00577488	0.0959119	0.490793	0.320298	-0.145708	0.108067	0.498644	-0.237804	-0.142804	0.424264	-0.0441167	-0.0113511	-0.38829	-0.183721	0.123782
5-Phenyl-1,3-oxazinane-2,4-dione	HMDB0060400	C10H9NO3	209.092	1.92623	pos	M+H, M+NH4	-2.07983	48.9	49.2	**	Benzenoids	Benzene and substituted derivatives	Unclassified	0.152742	-0.319855	-0.100029	-0.183515	0.412147	0.222314	-0.274626	-0.330522	0.112421	-0.0897456	-0.122888	-0.384821	-0.174314	-0.160951	-0.0699073	-0.427736	-0.0316577	0.0198118	0.0339132	0.23059	0.257266	-0.177009	-0.212058	0.213888	0.568651	-0.137795	-0.0123736	0.572264	0.0774826	-0.0209953	0.374653	-0.108271	0.0115767	0.0341551	0.0322465	0.0129513
3,3'-Thiobispropanoic acid	HMDB0031162	C6H10O4S	177.022	1.95728	neg	M-H	-4.8948	36.5	0	*	Organic acids and derivatives	Carboxylic acids and derivatives	Dicarboxylic acids and derivatives	-0.347828	-0.322381	-0.410444	0.207676	0.0409114	0.0221188	-0.0483455	-0.366696	0.542917	-0.0357536	0.256107	-0.0598206	0.45938	0.589556	0.48787	0.0472108	-0.147699	0.0866667	-0.143063	0.187449	-0.212982	-0.372802	0.215849	0.123808	-0.0875928	-0.0594218	-0.323156	0.140602	0.139848	-0.29354	-0.250238	-0.182204	-0.00405021	0.164835	0.0600715	-0.104858
D-Xylonate	HMDB0242170	C5H10O6	167.055	1.98932	pos	M+H	-0.0083817	38.7	0	**	Organic oxygen compounds	Organooxygen compounds	Carbohydrates and carbohydrate conjugates	-0.514207	-0.241612	0.16625	-0.172483	-0.0488613	-0.073583	0.149264	0.225637	0.143404	0.298985	0.03471	0.102088	-0.174732	-0.701015	-0.234802	0.145799	0.0967455	-0.307753	-0.181202	0.0377923	0.186421	0.180597	0.102135	0.0853247	0.267595	0.100178	0.0634618	-0.0473432	0.187751	0.277295	-0.0227197	0.111895	-0.0862905	-0.277866	0.121823	-0.000682424
2-Ethyl-1,3,3-trimethyl-2-norbornanol	HMDB0032279	C12H22O	183.174	10.0033	pos	M+H	-0.988717	37.6	0	*	Lipids and lipid-like molecules	Prenol lipids	Monoterpenoids	0.0503187	-0.110832	0.0406329	-0.62155	0.178237	-0.465066	-0.0127296	0.230438	0.0142482	0.0527861	0.210413	-0.11892	0.297486	0.218737	0.275341	0.364276	-0.289625	-0.0500157	-0.247924	-0.22782	-0.113371	-0.0167155	0.0354841	0.056638	0.0508076	0.231383	0.37845	0.0223745	0.108373	0.0405776	-0.180112	0.0679497	-0.196302	-0.14718	0.0436321	-0.170418
9,10-epoxy-12-octadecenoic acid	HMDB0247616	C18H32O3	297.242	10.0033	pos	M+H	-1.44197	56.1	87.3		Unclassified	Unclassified	Unclassified	-0.236916	-0.260385	-0.270813	-0.267636	-0.266082	-0.260802	-0.264293	-0.271371	0.703877	0.660505	0.652801	0.63103	0.651871	0.651541	0.727947	0.625924	-0.2552	-0.246281	-0.267866	-0.243103	-0.242224	-0.254531	-0.252714	-0.247763	-0.259792	-0.220334	-0.218385	-0.272053	-0.251408	-0.230175	-0.228863	-0.226505	0.191675	0.179368	0.161676	0.17728
trans-Ferulic acid	HMDB0000954	C10H10O4	177.054	10.0199	pos	M+H-H2O	-1.20731	37.8	0	***	Phenylpropanoids and polyketides	Cinnamic acids and derivatives	Hydroxycinnamic acids and derivatives	0.126158	-0.132734	-0.161958	-0.571946	0.0415517	-0.0868109	-0.214894	0.0507604	-0.225563	-0.104779	0.0507522	0.201035	0.182939	0.103941	-0.158927	0.428054	-0.246504	0.137357	-0.134248	0.158881	-0.313454	0.279455	0.261981	-0.108171	-0.0820968	0.145215	0.300592	0.0608814	0.063738	-0.00766728	-0.198338	0.303773	-0.0917592	-0.169278	-0.154332	0.266393
Monobutylphthalate	HMDB0013247	C12H14O4	223.096	10.0199	pos	M+H	-1.49771	37.8	0	*	Benzenoids	Benzene and substituted derivatives	Benzoic acids and derivatives	-0.038267	0.0931804	0.112833	-0.525373	-0.064685	0.0374701	-0.24424	0.142333	-0.00339019	0.00473465	0.0858865	0.0439268	0.297453	-0.105244	-0.0336173	0.0400444	0.287921	0.124904	0.111109	-0.148553	-0.598866	0.360812	0.179059	-0.0683104	0.26349	0.216363	0.401134	0.0992971	-0.346945	-0.268925	-0.327914	0.104152	-0.166145	-0.0793559	0.304803	-0.291077
Ethyl (2E,6Z)-dodecadienoate	HMDB0031015	C14H24O2	242.211	10.0199	pos	M+NH4	-1.93863	37.5	0	*	Lipids and lipid-like molecules	Fatty Acyls	Fatty acid esters	0.543737	-0.148389	0.127811	-0.00387053	-0.102096	-0.313663	-0.456263	-0.305596	0.35861	-0.0360392	0.143785	0.323072	0.386311	0.0713425	-0.17057	0.0245575	0.112837	-0.122116	-0.157873	-0.0802993	-0.240451	0.181739	0.0449629	0.0863709	-0.350565	0.183772	-0.0224909	-0.0645941	-0.127084	-0.00142373	-0.133006	0.0916894	-0.199052	-0.0437014	0.295865	0.102682
Sativic acid	HMDB0302836	C18H36O6	366.284	10.0199	pos	M+NH4, M+Na, M+H	-1.4897	50.7	59.5		Lipids and lipid-like molecules	Fatty Acyls	Octadecanoids	-0.45181	0.194572	0.223133	0.198566	0.197028	-0.447101	-0.449948	-0.449513	0.547924	0.536807	0.541316	0.533007	0.542714	0.545865	0.544504	0.539828	-0.450563	-0.451043	-0.450793	0.202206	0.188447	0.232028	-0.449748	-0.452076	-0.448448	-0.451096	-0.450158	-0.450669	-0.450473	-0.451538	-0.451588	-0.450462	0.472834	0.47258	0.471674	0.471997
3,5-Bis(1,1-dimethylethyl)-4-hydroxy-benzoic acid ethyl ester	HMDB0061935	C16H24O3	309.171	10.0345	neg	M+FA-H	1.60507	37	0		Benzenoids	Benzene and substituted derivatives	Benzoic acids and derivatives	0.034312	0.140816	0.0244489	0.31471	0.0149526	0.0671635	0.121324	0.0359571	-0.388512	0.140043	-0.0433545	-0.333628	0.0730643	-0.112804	-0.0503905	-0.10416	0.376431	-0.264551	0.361185	0.0362647	0.269289	0.312528	-0.0963493	-0.261067	-0.19465	0.55198	0.110473	0.138423	0.040822	0.108312	-0.251156	-0.211418	-0.318858	-0.00339731	-0.44802	-0.190182
Vanillin 4-sulfate	HMDB0041789	C9H10O6S	491.034	10.0345	neg	2M-H	2.51235	36.7	0	*	Organic acids and derivatives	Organic sulfuric acids and derivatives	Arylsulfates	-0.033997	-0.346227	0.121821	-0.232143	-0.160729	0.231941	0.00121953	0.43181	0.101001	0.390195	0.264854	0.14071	0.00556472	0.0542133	-0.133422	-0.0806766	0.274332	0.204017	-0.56819	0.351836	0.0534979	-0.123223	0.112278	-0.196829	-0.387737	0.167764	0.317474	-0.168853	-0.169094	-0.203296	0.115665	-0.143809	0.0783562	0.13946	-0.120985	-0.488797
Hexylresorcinol	HMDB0032567	C12H18O2	195.138	10.0367	pos	M+H	-1.11698	38.2	0	*	Benzenoids	Phenols	Benzenediols	-0.0101346	-0.0318623	-0.168808	0.0747545	-0.116099	0.0889705	-0.335025	-0.0777045	-0.247678	0.172441	-0.0384468	-0.483027	0.243754	0.118272	0.0242861	0.0305303	-0.109927	0.348827	-0.0729031	0.0467429	0.110553	-0.0265517	0.516973	-0.292084	0.0130531	0.371522	0.0765594	0.0741565	-0.0139438	0.107874	-0.117932	0.133703	-0.0851702	0.11749	-0.0069335	-0.436232
Dihydroxychaulmoogric acid	LMFA01140029	C18H32O4	330.263	10.0367	pos	M+NH4	-2.108	49	54.3		Lipids and lipid-like molecules	Fatty Acyls	Fatty Acids and Conjugates	0.0175994	-0.221719	-0.344339	-0.457967	-0.470616	-0.310954	-0.328866	-0.348853	0.404574	0.462965	0.419902	0.28381	0.495937	0.529384	0.388607	0.321738	-0.0371975	0.234526	-0.274305	-0.354877	0.00466627	-0.185453	0.0316768	0.0782013	-0.144438	0.307852	0.365088	-0.11004	-0.110839	-0.0184888	-0.264958	0.242739	-0.155282	-0.0382657	-0.131739	-0.280069
12-Hydroxy-13-O-D-glucuronoside-octadec-9Z-enoate	HMDB0060118	C24H42O10	473.274	10.0367	pos	M+H-H2O, M+NH4, M+Na, M+H	-1.10174	37.6	0	*	Lipids and lipid-like molecules	Saccharolipids	Unclassified	0.210936	0.230304	0.238626	0.228055	0.21927	0.229334	0.201578	0.208202	-0.759681	-0.760035	-0.760614	-0.759136	-0.760694	-0.761374	-0.0633439	-0.759655	0.200206	0.159157	0.177821	0.175471	0.196194	0.189082	0.173422	0.166718	0.194581	0.152889	0.168899	0.201081	0.204548	0.173606	0.182284	0.173603	0.182429	0.182073	0.185398	0.178765
D-Urobilinogen	HMDB0004158	C33H42N4O6	591.317	10.0367	pos	M+H	-1.5197	37.1	0	**	Organoheterocyclic compounds	Tetrapyrroles and derivatives	Bilirubins	0.560165	0.511936	-0.436597	0.463709	0.479385	-0.433719	0.357797	-0.436362	0.488795	0.50827	0.422675	-0.437891	-0.439529	0.434001	-0.439835	0.334467	0.413136	-0.438038	-0.437764	-0.435586	-0.438742	-0.438174	-0.436619	-0.43917	-0.435195	-0.438096	-0.437068	0.426869	-0.437414	0.344831	0.479401	-0.437402	0.420125	0.418944	0.412689	0.396004
Linoleamide	HMDB0062656	C18H33NO	262.253	10.0532	pos	M+H-H2O	-1.21603	38.1	0	*	Lipids and lipid-like molecules	Fatty Acyls	Fatty amides	-0.196213	-0.314964	-0.265643	-0.184035	0.0716135	-0.495474	0.080509	0.0394064	0.500145	-0.186053	-0.0781979	0.226519	0.222456	0.0891621	0.504526	0.105488	-0.125254	-0.0912541	-0.0646962	-0.271147	-0.319009	0.0226931	-0.102428	-0.012551	-0.150834	0.0965843	-0.119624	0.188184	-0.24738	-0.0956434	-0.231319	0.188742	0.206376	0.322849	0.319197	0.367267
Oleoyl glycine	HMDB0013631	C20H37NO3	378.239	10.0532	pos	M+K	-3.00547	43.6	28.5	*	Organic acids and derivatives	Carboxylic acids and derivatives	Amino acids, peptides, and analogues	-0.1285	-0.258514	-0.119137	-0.321413	-0.0926732	-0.346712	0.211654	0.222267	0.487787	0.075336	-0.0354132	0.0947511	0.415027	-0.000450402	0.545139	0.0967628	-0.118693	0.202087	-0.230326	-0.355647	-0.328791	-0.287546	-0.0390314	0.108681	-0.28985	0.103609	-0.0124873	-0.0731414	-0.454861	-0.259043	-0.240438	0.0700905	0.374542	0.304107	0.367554	0.313272
2,6-Dimethoxy-4-propylphenol	HMDB0036226	C11H16O3	197.117	10.0695	pos	M+H	-0.860224	37.4	0		Benzenoids	Phenols	Methoxyphenols	0.141377	-0.29253	0.130386	-0.022161	0.178751	0.605013	0.112533	0.0493836	-0.155429	0.066244	-0.114665	-0.0228918	0.125024	-0.275176	0.0308604	0.245685	0.0739692	-0.304315	-0.116873	0.122256	0.0273509	0.125519	-0.110116	-0.168472	-0.034534	0.117613	-0.394987	0.0975772	-0.205154	-0.366882	0.184389	0.0937237	0.0446516	0.0548974	-0.109242	0.0662241
(6E,8E)-4,6,8-Megastigmatriene	HMDB0035180	C13H20	221.154	10.0689	neg	M+FA-H	-2.04926	37.1	0	*	Hydrocarbons	Unsaturated hydrocarbons	Branched unsaturated hydrocarbons	-0.0853649	0.182924	0.139416	0.232586	0.113641	0.0695133	0.0795166	0.125303	-0.0547326	0.0109808	0.183252	-0.292508	0.164775	0.149182	-0.0887742	0.0667434	-0.213524	-0.0397445	0.0238809	0.21431	0.0314388	0.271964	0.216885	-0.610021	-0.17233	0.147407	-0.252523	-0.0847327	0.143156	0.0628006	-0.728036	0.124381	-0.0414448	-0.0467889	0.0183336	-0.0618657
Panaquinquecol 2	HMDB0038938	C17H24O3	277.179	10.0695	pos	M+H	-1.57868	37.9	0	*	Lipids and lipid-like molecules	Fatty Acyls	Fatty alcohols	-0.0332782	0.515666	0.0839788	0.322651	-0.162059	-0.0582851	-0.397607	0.0243772	-0.194131	0.15676	0.437131	-0.400052	0.395866	0.468749	-0.22233	-0.0942033	-0.305642	-0.149978	0.132705	-0.0512288	0.301858	0.18874	0.235176	-0.209624	-0.345507	0.228899	-0.363146	-0.311699	-0.0556653	0.00507301	-0.484334	0.0309519	-0.0546565	0.111158	0.263756	-0.0100702
7,10-hexadecadiynoic acid	LMFA01030492	C16H24O2	293.176	10.0689	neg	M+FA-H	1.94518	50	54.1		Lipids and lipid-like molecules	Fatty Acyls	Fatty Acids and Conjugates	-0.260398	0.220458	0.181983	0.388926	0.16299	0.0822271	0.0179964	0.065291	-0.104227	-0.0829732	0.268965	-0.370922	0.190081	0.356817	-0.134987	-0.070914	-0.258886	-0.180222	0.00585481	0.263493	-0.0894318	0.468086	0.402565	-0.4002	-0.315613	0.200194	-0.290501	0.0404035	0.164806	-0.0615986	-0.531914	0.168295	-0.0947371	-0.158941	-0.0989956	-0.143972
MG(20:5(5Z,8Z,11Z,14Z,17Z)/0:0/0:0)	HMDB0011580	C23H36O4	394.295	10.0695	pos	M+NH4	-1.48517	37.9	0	*	Lipids and lipid-like molecules	Glycerolipids	Monoradylglycerols	-0.0016277	0.023499	0.0274412	0.0103374	-0.0117953	0.00684976	-0.00928881	0.0432959	0.0431302	0.101984	0.105153	0.0574154	0.0557376	0.117022	0.0370177	0.108361	0.0292292	0.0253645	-0.0234467	-0.0425724	-0.882978	-0.0107366	-0.0545071	0.0303574	-0.00431372	0.0386155	0.0418346	-0.00131645	-0.0209108	0.0145298	0.016927	-0.0223453	0.0385529	0.040927	0.0362951	0.0359613
Kurilensoside H	LMST05050017	C32H54O11	597.364	10.0859	pos	M+H-H2O	0.663315	37.7	0		Lipids and lipid-like molecules	Sterol Lipids	Steroid conjugates	-0.418527	0.314977	-0.416281	-0.413739	-0.413713	-0.413449	-0.416519	0.505272	-0.418119	0.538586	0.453984	0.505138	-0.419166	0.580834	0.348297	0.542333	-0.417182	-0.417699	-0.41743	-0.415287	0.37335	-0.417833	0.507097	0.527353	-0.414902	-0.417757	0.495155	-0.417296	0.436694	-0.418233	-0.418287	-0.417073	0.450162	0.45161	0.444382	0.443269
Furfuryl propyl disulfide	HMDB0032289	C8H12OS2	206.067	10.1022	pos	M+NH4	-1.39607	36.3	0	*	Organoheterocyclic compounds	Heteroaromatic compounds	Unclassified	0.239128	0.159174	0.213622	-0.497781	-0.211812	-0.385971	0.108033	0.10297	-0.504157	0.0840637	0.00470249	0.100346	0.297854	0.209758	0.0417358	-0.295151	-0.228357	0.19514	-0.307518	-0.476462	0.0363213	0.196833	-0.222521	-0.109544	0.161879	0.380622	0.495843	-0.103577	0.279438	0.31408	0.439002	0.397758	-0.405165	0.0338505	-0.280767	-0.463372
(Z)-3-Oxo-2-(2-pentenyl)-1-cyclopenteneacetic acid	HMDB0030197	C12H16O3	209.117	10.1022	pos	M+H	-1.5912	52.4	66.6	*	Organic oxygen compounds	Organooxygen compounds	Carbonyl compounds	-0.196407	-0.128122	-0.016081	-0.261111	-0.249235	0.713525	0.467142	-0.115873	-0.0642823	0.126067	0.0733417	-0.0957154	0.0040175	0.175835	-0.254754	-0.286475	-0.0583986	-0.00408181	0.119333	-0.0608117	-0.224378	-0.231342	0.394531	-0.0547483	-0.0052157	0.0096553	0.00394468	-0.0103172	0.0372441	-0.061423	0.113981	-0.0474441	0.0429837	0.0514671	0.0423043	0.0508419
(+/-)-trans- and cis-4,8-Dimethyl-3,7-nonadien-2-ol	HMDB0032238	C11H20O	213.149	10.1031	neg	M+FA-H	-2.47215	37.9	0	*	Lipids and lipid-like molecules	Prenol lipids	Monoterpenoids	-0.206371	0.0846442	0.0214778	-0.0653726	0.0113507	-0.116282	-0.0737402	0.316028	0.0303949	0.241756	0.287616	0.128555	0.321427	0.516506	0.0558171	0.383572	-0.125959	0.169378	-0.243572	-0.36805	-0.483494	-0.00494921	-0.188334	-0.0722147	-0.24708	0.19601	0.210512	-0.0780422	-0.224565	-0.087249	-0.239233	-0.190463	0.0194412	-0.0146085	0.00110909	0.0339852
Kinetin	HMDB0012245	C10H9N5O	216.088	10.1022	pos	M+H	-1.95658	37.1	0	***	Organoheterocyclic compounds	Imidazopyrimidines	Purines and purine derivatives	-0.248677	-0.12404	0.0118707	-0.222253	-0.129158	0.645714	0.339813	0.00850162	0.0138206	0.157612	0.0641442	-0.354286	0.0171772	0.1503	-0.170295	-0.284908	-0.0258657	-0.164888	0.116411	-0.0249659	-0.00396032	-0.215309	0.242823	0.101387	0.0274194	-0.0033079	-0.0928278	-0.0187739	-0.039218	-0.264852	0.176379	0.125189	0.0278822	0.0447869	-0.0461869	0.162542
Propofol	HMDB0014956	C12H18O	223.134	10.1031	neg	M+FA-H	-1.55791	37.8	0	*	Benzenoids	Benzene and substituted derivatives	Cumenes	-0.202	-0.16	0.0217	-0.223	-0.183	0.729	0.548	-0.115	-0.0554	0.022	0.0698	-0.141	9.8e-05	0.128	-0.21	-0.271	-0.0169	0.14	0.0253	-0.0162	-0.213	-0.164	0.418	-0.241	-0.0141	0.0202	-0.0501	0.0678	-0.04	-0.000349	0.111	-0.0301	0.0173	0.014	-0.00202	0.0159
(6S)-dehydrovomifoliol	LMPR0103050009	C13H18O3	267.124	10.1031	neg	M+FA-H	1.34903	47.7	41.5	*	Lipids and lipid-like molecules	Prenol lipids	Sesquiterpenoids	-0.179643	-0.0673927	0.0295363	-0.208118	-0.21508	0.683595	0.455438	-0.0918309	-0.0827288	0.0536668	0.0562411	-0.0838514	-0.0158502	0.154466	-0.192338	-0.316405	-0.0153361	0.00958077	0.0710646	-0.0292285	-0.235555	-0.146176	0.403737	-0.085562	0.00529745	0.027835	-0.0307374	0.0250685	0.0182089	-0.0569981	0.0954708	-0.0488805	0.00277259	0.0117653	-0.000513464	-0.00151883
3-carboxy-4-methyl-5-pentyl-2-furanpropanoic acid	HMDB0061643	C14H20O5	251.127	10.1022	pos	M+H-H2O, M+H	-1.56668	49.8	53.9	*	Lipids and lipid-like molecules	Fatty Acyls	Fatty acids and conjugates	-0.172015	-0.119987	-0.00325154	-0.29337	-0.238833	0.702631	0.452924	-0.124243	-0.0634558	0.128945	0.0597146	-0.0761444	-0.0166199	0.176998	-0.230916	-0.297369	-0.0351058	0.00421169	0.116863	-0.0300751	-0.208033	-0.218803	0.369699	-0.0844343	-0.0058142	0.00613311	0.00327682	-0.0058832	0.029381	-0.0777556	0.11329	-0.040001	0.0345565	0.0471588	0.0421297	0.0541953
PGE1 alcohol	LMFA03010053	C20H36O4	358.295	10.1022	pos	M+NH4	-1.84215	40.4	9.98		Lipids and lipid-like molecules	Fatty Acyls	Eicosanoids	-0.427138	-0.0364115	0.0614772	-0.0220746	-0.382937	0.572862	0.00146248	0.0773323	-0.080541	0.190869	0.128507	0.126084	0.133031	0.0195733	0.0856241	0.0114747	0.124978	-0.00873838	-0.190381	0.0168378	-0.300226	-0.0364094	0.138735	0.020381	0.00892557	0.197493	-0.317564	-0.15667	-0.222969	-0.0987387	0.290619	-0.0268764	0.0122463	0.0128419	0.0371623	0.0391591
Calonectrin	HMDB0034915	C19H26O6	389.138	10.1022	pos	M+K	4.81231	36.2	0	*	Lipids and lipid-like molecules	Prenol lipids	Sesquiterpenoids	-0.0239849	-0.127166	0.00973907	-0.27968	-0.112457	0.581625	0.343388	-0.0510729	-0.0672191	0.185554	0.0979688	0.0631648	0.0155986	0.176184	-0.294404	-0.418375	-0.0790328	0.0614081	0.0245254	0.0314529	-0.139529	-0.286743	0.276482	-0.0159075	-0.078709	0.0195268	0.0596545	0.101989	0.00969072	-0.171975	0.163373	-0.114677	-0.063865	0.0356105	0.0548462	0.0130152
S-Adenosylmethioninamine	HMDB0000988	C14H23N6O3S+	394.117	10.1022	pos	M+K	-3.76485	36.3	0	**	Nucleosides, nucleotides, and analogues	5'-deoxyribonucleosides	5'-deoxy-5'-thionucleosides	-0.0830071	-0.0219439	-0.119822	-0.0639672	-0.0671806	0.22281	0.194708	-0.119927	0.00862459	0.0713062	0.0544695	0.00761688	0.0262266	0.106088	-0.0558789	-0.77719	0.0396166	-0.0239664	0.0417277	-0.0113286	-0.00915358	-0.131186	0.0690208	0.0527124	-0.0481987	0.0572757	0.0556789	0.0923047	0.0278458	0.0160927	0.12866	0.0178089	0.0903512	0.0712548	0.0261829	0.0543663
6-dehydrotestosterone 17-glucosiduronic acid	HMDB0010337	C25H34O8	463.232	10.1022	pos	M+H	-1.38099	37.8	0	**	Organoheterocyclic compounds	Diazines	Pyrimidines and pyrimidine derivatives	-0.613508	0.257577	-0.611209	0.17586	-0.60858	-0.60831	-0.611453	0.225941	0.265211	0.359666	0.167926	0.300525	0.232595	0.386492	0.332242	0.154485	0.292302	0.256109	-0.612384	-0.610191	0.32635	-0.612797	0.245117	0.332524	-0.609797	0.279373	0.347488	0.161579	0.261175	0.26729	-0.613262	-0.61202	0.263461	0.275211	0.275996	0.281017
Methyl 3-(2,3-dihydroxy-3-methylbutyl)-4-hydroxybenzoate	HMDB0032796	C13H18O5	507.224	10.1031	neg	2M-H	0.988708	38.3	0		Benzenoids	Benzene and substituted derivatives	Benzoic acids and derivatives	-0.547442	0.339301	-0.545154	-0.542564	-0.542538	-0.542269	-0.545397	0.290496	0.342341	0.412502	-0.548009	0.367425	0.271824	0.451991	0.40401	-0.546998	0.357213	0.309176	-0.546324	-0.544141	0.396298	-0.546735	0.251713	0.399145	-0.543748	0.353561	0.421185	0.261582	0.33223	0.348748	-0.547197	-0.545961	0.33362	0.335247	0.326566	0.328304
Pseudoephedrine	HMDB0001943	C10H15NO	204.078	10.1185	pos	M+K	-4.02424	36.9	0	**	Benzenoids	Benzene and substituted derivatives	Phenylpropanes	-0.194544	-0.255415	0.11056	-0.351829	-0.176935	0.624282	0.455215	-0.272579	-0.0950024	0.0997067	0.0673227	-0.135146	0.0817228	0.228612	-0.344429	-0.070658	0.0507997	-0.0363696	-0.0343404	-0.00748607	-0.323152	-0.375718	0.366823	-0.166729	-0.00403987	0.0779959	0.0106143	-0.00426764	0.0241449	-0.00823567	0.232029	0.0710455	-0.015235	0.17725	0.114565	0.0794233
(E)-3,7-Dimethyl-2,6-octadienyl hexanoate	LMFA07010618	C16H28O2	253.216	10.1185	pos	M+H	-1.68405	36.3	0	*	Lipids and lipid-like molecules	Fatty Acyls	Fatty alcohol esters	-0.256892	-0.1811	0.0335277	-0.0887722	0.0380898	-0.528375	-0.101707	0.0411958	0.00706181	-0.137219	0.0448712	-0.0070606	0.280846	0.00387726	0.233358	0.471625	-0.308259	0.121831	0.0696534	-0.13533	0.082516	0.308658	0.27132	0.080711	0.373227	0.153383	0.0559818	-0.124471	-0.248143	0.132746	0.101514	-0.206081	0.0917215	-0.424712	-0.153424	-0.0961706
Tetrahydrocorticosterone	HMDB0000268	C21H34O4	368.279	10.1185	pos	M+NH4	-1.63976	38.1	0	***	Lipids and lipid-like molecules	Steroids and steroid derivatives	Hydroxysteroids	0.36493	-0.0322119	-0.169244	-0.224962	-0.0636972	-0.198554	-0.19699	0.147811	0.188902	0.198339	0.0592541	0.203047	0.106064	0.249272	0.155688	0.148099	-0.0200193	0.278162	-0.107732	-0.13119	-0.63507	-0.0939057	-0.142502	0.012799	-0.0999783	0.134042	0.0727528	-0.016609	-0.416116	0.339442	0.100274	-0.022304	-0.0645664	-0.0521566	-0.0700573	-0.00101088
Prostaglandin F1a	HMDB0002685	C20H36O5	374.289	10.1185	pos	M+NH4	-1.80751	38.6	0	*	Lipids and lipid-like molecules	Fatty Acyls	Eicosanoids	-0.210385	-0.373106	-0.246068	-0.394875	0.0123899	0.114183	-0.185899	0.0655648	-0.494469	-0.152306	0.0373288	-0.110213	0.299484	0.252269	0.305834	0.195471	-0.593277	-0.126148	-0.0192991	-0.0875533	0.0627576	0.138526	0.175835	0.340187	-0.242463	-0.0881219	0.170479	-0.217107	0.0890374	0.157717	0.302474	0.406723	0.165993	-0.0433821	0.0724205	0.219996
Dimethylbenzyl carbinyl hexanoate	HMDB0032228	C16H24O2	249.184	10.1349	pos	M+H	-1.75182	38.1	0	*	Benzenoids	Benzene and substituted derivatives	Phenylpropanes	-0.130065	0.142007	-0.148195	0.614977	-0.0749384	-0.0623131	0.0752481	-0.13543	-0.385023	-0.258869	-0.162972	-0.127534	-0.355987	-0.111587	-0.0521422	-0.224936	-0.0356198	-0.214979	0.268465	-0.0585678	0.377021	0.0824096	-0.245623	0.142999	0.550747	-0.0638392	-0.295465	0.0292118	-0.0563624	0.211779	0.215678	-0.0471805	0.109298	0.139929	0.153596	0.134263
Glycoursodeoxycholic acid	HMDB0000708	C26H43NO5	450.321	10.1349	pos	M+H, M+Na, M+H-H2O	-1.47074	57.8	96	***	Lipids and lipid-like molecules	Steroids and steroid derivatives	Bile acids, alcohols and derivatives	-0.6184	0.26289	0.0182218	0.11678	-0.242814	0.104559	0.0712152	0.0591738	-0.0480965	0.0148444	0.054096	-0.0447991	-0.128515	0.00522611	-0.145096	0.018017	0.132087	0.0520224	-0.269465	-0.730373	0.0883082	0.0623245	0.0607137	0.0655111	-0.062628	-0.0612153	0.0935123	0.202958	0.269627	0.00969042	0.109643	0.0773483	0.102015	0.100661	0.0991945	0.100762
10-Undecenyl acetate	HMDB0031017	C13H24O2	257.176	10.1368	neg	M+FA-H	0.861267	38.6	0	*	Lipids and lipid-like molecules	Fatty Acyls	Fatty alcohol esters	-0.00434711	-0.121642	-0.125571	0.150554	-0.210803	-0.0501903	-0.131435	-0.121116	-0.123787	0.297745	0.374551	-0.0454944	0.10671	0.647435	-0.124354	0.789197	0.0154209	-0.0501292	-0.186983	-0.123242	-0.123619	-0.0791704	-0.207861	-0.110247	-0.187746	-0.11957	-0.0519367	-0.0125135	-0.0340679	-0.176434	0.0229553	-0.147371	0.0764843	0.0515094	0.0465097	0.0905569
Chenodeoxyglycocholic acid	HMDB0006898	C26H43NO5	448.308	10.1368	neg	M-H	1.53282	45.1	32.9	*	Lipids and lipid-like molecules	Steroids and steroid derivatives	Bile acids, alcohols and derivatives	-0.798792	0.199779	0.0565188	0.118714	-0.794207	0.112878	0.0903844	0.0833383	0.0147384	0.0503147	0.068685	0.0197335	-0.0482614	0.0456647	-0.0622845	0.0405238	0.125788	0.0711042	-0.0960761	-0.795706	0.0937638	0.0854246	0.077998	0.0861119	0.013154	0.0117935	0.0992046	0.163576	0.201208	0.0502726	0.110337	0.0959201	0.0990937	0.102292	0.102808	0.104206
2,5-Dimethoxy-4-(2-propenyl)phenol	HMDB0031984	C11H14O3	195.101	10.1514	pos	M+H	-0.737736	39.2	0	*	Benzenoids	Phenols	Methoxyphenols	-0.0674027	-0.117624	0.1101	0.087025	-0.154357	0.845643	0.0194349	0.0504682	-0.0921114	-0.0508651	-0.0647433	-0.0524785	-0.0596362	0.0567665	-0.0350069	-0.12975	-0.1445	-0.0742951	-0.0738609	-0.0129676	0.0463824	0.00870071	0.00477527	-0.130391	-0.0853999	-0.0307902	0.00800627	-0.00827668	-0.0638772	0.000394408	-0.0313792	-0.00590552	0.041996	0.1306	0.0842464	-0.00892156
Ethyl (4Z)-4,7-octadienoate	HMDB0031156	C10H16O2	335.223	10.1539	neg	2M-H	1.50731	38.5	0	*	Lipids and lipid-like molecules	Fatty Acyls	Fatty acid esters	-0.379221	0.579945	-0.376712	0.596302	-0.373843	0.519024	-0.376978	-0.376454	-0.378765	-0.379173	-0.379843	-0.378135	-0.379935	-0.380721	-0.380271	-0.378735	-0.377718	-0.378296	0.619278	0.508802	0.591313	-0.378446	-0.376737	0.524916	0.58607	-0.378361	-0.37723	0.428929	-0.37761	0.486308	0.506589	-0.377597	0.511426	0.489587	0.487113	0.505181
Uridine 5'-monophosphate	HMDB0000288	C9H13N2O9P	369.036	10.1539	neg	M+FA-H	4.75136	36.8	0	***	Nucleosides, nucleotides, and analogues	Pyrimidine nucleotides	Pyrimidine ribonucleotides	-0.0718773	-0.131261	-0.226632	0.116925	0.132899	0.149408	0.0334322	0.182632	0.0592542	-0.407967	-0.376963	-0.044012	-0.00129279	-0.33261	-0.187291	-0.293757	0.0275278	0.355395	-0.0754816	0.0699515	0.0306497	0.320104	0.592033	0.216855	0.211813	0.241563	0.260942	0.148434	0.0551787	0.0291696	0.0420492	0.140739	-0.378533	-0.209563	-0.272457	-0.407255
Paraoxon	HMDB0013035	C10H14NO6P	549.105	10.1539	neg	2M-H	0.41151	37.7	0	*	Benzenoids	Benzene and substituted derivatives	Nitrobenzenes	-0.323531	0.318621	0.485146	0.0691989	-0.188321	0.197493	0.236263	0.144778	0.000334416	-0.251702	-0.304801	-0.113865	-0.0333932	-0.31372	-0.16191	-0.246052	0.177346	0.437081	-0.386685	-0.180055	0.128134	0.18977	-0.0982139	0.244191	-0.188699	-0.0941104	0.517651	-0.0106475	-0.0790627	0.178166	0.270912	0.314059	-0.27559	-0.482349	-0.320988	0.144552
(2E,6E)-1-Hydroxy-2,6,10-farnesatrien-9-one	HMDB0030891	C15H24O2	254.211	10.1677	pos	M+H, M+NH4	-1.78746	38	0	*	Lipids and lipid-like molecules	Prenol lipids	Sesquiterpenoids	0.0673943	0.0849785	-0.122038	-0.257475	-0.332213	-0.13824	-0.446864	-0.129789	-0.0898811	0.0323291	0.472201	0.0478843	0.282816	0.482422	-0.00344472	-0.385405	-0.295821	-0.109509	-0.0892852	-0.035008	-0.169136	0.553136	0.190271	0.267101	-0.0537928	0.117154	0.319466	-0.253059	-0.190806	0.0781867	-0.201013	0.489961	0.0693331	-0.0066374	-0.273738	0.0285213
Margaroylglycine	HMDB0013246	C19H37NO3	345.311	10.1677	pos	M+NH4	-2.02731	37.3	0	*	Organic acids and derivatives	Carboxylic acids and derivatives	Amino acids, peptides, and analogues	-0.0995839	-0.15255	0.220014	0.0205582	0.121594	-0.288893	-0.207195	-0.0646188	-0.440752	0.0178651	0.11913	-0.163717	0.280514	0.559248	0.0415062	-0.0425733	-0.0347126	0.106947	-0.110721	-0.0868324	0.0169772	-0.0553166	0.171521	0.0180576	-0.341357	-0.0128937	0.131906	-0.0838537	0.0478132	0.0946724	0.38336	-0.0750525	0.141229	-0.0399952	-0.17214	-0.020155
2-(14,15-Epoxyeicosatrienoyl) Glycerol	HMDB0013651	C23H38O5	412.305	10.1677	pos	M+NH4	-1.89328	37.3	0	*	Lipids and lipid-like molecules	Glycerolipids	Monoradylglycerols	-0.328187	-0.26051	-0.20728	-0.33684	-0.359031	-0.203963	-0.0334897	0.0593963	0.541286	0.261961	0.184153	0.27195	0.343829	0.525535	-0.194244	-0.15044	0.209678	0.541223	-0.145316	-0.105973	0.134295	0.172818	-0.458714	0.20599	-0.115864	0.15117	-0.201254	-0.0950489	-0.243102	-0.170232	0.116243	-0.0873021	-0.0757879	0.0461725	-0.0953788	0.102257
Phenylmethyl 2-methylpropanoate	HMDB0031250	C11H14O2	179.106	10.184	pos	M+H	-1.34202	38.5	0	*	Benzenoids	Benzene and substituted derivatives	Benzyloxycarbonyls	0.0471292	0.128512	0.0441751	-0.474281	-0.378932	0.0433718	-0.252546	0.247088	-0.309309	0.248239	-0.0454294	0.105893	0.17996	-0.105397	-0.0323404	0.0918587	-0.122685	0.207968	-0.444916	-0.302984	0.232963	0.0801802	0.254186	-0.0870822	0.15213	0.278377	0.525719	-0.258738	-0.126695	0.0919184	0.0766279	0.502376	0.123507	-0.135755	-0.372353	-0.212733
Methyl (2E,4Z)-decadienoate	HMDB0034730	C11H18O2	183.138	10.184	pos	M+H	-1.07214	37.6	0	*	Lipids and lipid-like molecules	Fatty Acyls	Fatty acid esters	-0.0912035	0.0851888	0.113335	-0.197077	-0.00182284	0.115803	-0.318802	-0.206689	-0.0625931	0.0116473	0.0638845	-0.158592	-0.518194	0.481806	0.326314	0.0634594	-0.172476	0.0616736	-0.414466	0.103754	-0.0601257	0.184331	0.198144	0.164704	-0.18515	0.192418	0.161007	0.000517394	0.068729	0.104081	0.201471	0.114279	-0.134435	-0.0777745	-0.0951516	-0.121995
Acorusdiol	HMDB0030919	C15H24O3	235.169	10.184	pos	M+H-H2O	-1.47852	37.8	0	*	Lipids and lipid-like molecules	Prenol lipids	Sesquiterpenoids	-0.405884	0.0586956	-0.0875949	-0.189926	0.0697744	0.0800053	-0.0801678	-0.199021	-0.453304	0.216455	0.0688998	0.248233	-0.10166	0.375014	0.0385021	0.535915	-0.464085	0.154754	0.0838616	0.0802966	-0.189896	0.270052	0.0237951	0.152112	-0.0476795	-0.133141	-0.111127	-0.00607033	-0.186985	-0.261615	0.0798439	0.232254	-0.0732109	0.129999	0.178989	-0.0860848
4Z,7Z,10Z-octadecatrienenitrile	LMFA09000002	C18H29N	260.237	10.184	pos	M+H	-1.71835	37.8	0		Lipids and lipid-like molecules	Fatty Acyls	Fatty nitriles	0.0064436	-0.171186	-0.0902669	-0.127898	-0.0636468	0.0750801	0.326947	0.247056	0.0577185	0.0599298	0.278781	0.126855	0.318652	-0.0200185	-0.147773	-0.24296	-0.555538	-0.0376997	-0.300212	0.0217267	-0.281101	-0.526502	0.089507	0.0199697	-0.150195	-0.0871766	0.444462	0.076253	-0.315985	0.257608	0.0250963	0.272261	-0.0937882	0.187296	0.284327	0.0359778
Methyl 15-cyanopentadecanoate	HMDB0032791	C17H31NO2	299.268	10.184	pos	M+NH4	-3.49466	37.1	0	*	Lipids and lipid-like molecules	Fatty Acyls	Fatty acid esters	-0.274357	-0.684195	-0.0320278	0.0438172	-0.122068	0.0107732	0.156219	-0.196975	0.153159	-0.0911433	-0.033731	0.0482521	0.175801	0.218234	0.017743	0.067281	-0.125584	0.0290494	-0.37492	-0.168895	-0.0990473	0.0554019	0.121858	0.0740899	-0.172635	0.0762293	0.191839	0.144949	-0.203577	0.178914	0.11906	0.315805	0.310871	-0.0239733	0.0526149	0.0411683
Tsangane L 3-glucoside	HMDB0040824	C19H34O7	375.237	10.184	pos	M+H	-1.56173	37.1	0	*	Lipids and lipid-like molecules	Prenol lipids	Terpene glycosides	0.220617	0.219937	0.259343	0.265657	0.228518	0.274684	0.246718	0.243571	-0.72333	-0.723745	-0.724424	-0.722691	-0.724518	-0.725316	-0.724859	-0.723299	0.198429	0.242574	0.15089	0.109765	0.158871	0.151789	0.232218	0.226406	0.232351	0.217464	0.189433	0.183532	0.19007	0.172344	0.172386	0.224225	0.185075	0.207544	0.189116	0.198653
PA(8:0/15:0)	HMDB0115486	C26H51O8P	540.366	10.184	pos	M+NH4	-0.548747	37.4	0		Lipids and lipid-like molecules	Glycerophospholipids	Glycerophosphates	-0.161146	0.0778562	-0.187121	0.230596	0.0770133	-0.152393	0.415105	-0.151747	0.126518	0.0370666	-0.36856	-0.445617	-0.274095	-0.321438	0.0695779	-0.333147	0.137099	0.0568543	0.215488	0.0710383	0.301192	-0.519528	0.0336852	0.480472	0.345821	-0.00901439	0.469035	0.402089	-0.201416	0.439439	0.322516	-0.404029	-0.15245	-0.240794	-0.257643	-0.128323
10,11-dihydro-20-dihydroxy-LTB4	HMDB0012502	C20H34O6	415.234	10.1883	neg	M+FA-H	1.86547	44.8	29.5	*	Lipids and lipid-like molecules	Fatty Acyls	Eicosanoids	0.206891	0.212282	0.235013	0.221432	0.222206	0.22117	0.201208	0.20922	-0.761107	-0.761452	-0.762018	-0.760575	-0.762096	-0.762759	-0.762379	-0.761082	0.228402	0.230241	0.228809	0.214987	0.237026	0.233019	0.237241	0.21982	0.234685	0.220629	0.20765	0.211932	0.198704	0.215976	0.228589	0.209307	0.202095	0.201505	0.200471	0.202954
(S)-alpha-Terpinyl glucoside	HMDB0029856	C16H28O6	317.195	10.2004	pos	M+H-H2O, M+Na, M+NH4, M+H	-1.46507	38	0	*	Organic oxygen compounds	Organooxygen compounds	Carbohydrates and carbohydrate conjugates	0.286184	0.344399	0.363768	0.231966	0.331813	0.224687	0.107835	0.114405	-0.54498	-0.546599	-0.636232	-0.593381	-0.55332	-0.463277	-0.622599	-0.559192	0.191219	0.086687	0.13233	0.183389	0.20846	0.20369	0.105111	0.0546995	0.159804	0.0490029	0.0936469	0.151906	0.11423	0.163769	0.159344	0.0549684	0.0992261	0.114075	0.0938372	0.0951279
1(3)-glyceryl-6-keto-PGF1alpha	LMFA03010187	C23H40O8	462.305	10.2004	pos	M+NH4	-1.63343	46.5	37.4		Lipids and lipid-like molecules	Fatty Acyls	Eicosanoids	0.184021	0.193966	0.220983	0.220528	0.222165	0.2237	0.207775	0.210354	-0.757609	-0.757961	-0.758539	-0.757066	-0.758619	-0.759296	-0.758908	-0.757583	0.196964	0.223298	0.223551	0.210249	0.240704	0.234675	0.235504	0.229166	0.215086	0.214002	0.20607	0.212434	0.19887	0.23106	0.232635	0.229513	0.214764	0.21071	0.210501	0.212336
Neuromedin N (1-4)	HMDB0013021	C26H40N4O6	487.289	10.2004	pos	M+H-H2O, M+Na, M+NH4	-4.25161	36.2	0	*	Organic acids and derivatives	Carboxylic acids and derivatives	Amino acids, peptides, and analogues	0.260398	0.29166	0.292796	0.298695	0.274682	0.299442	0.265818	0.271288	-0.698749	-0.15766	-0.699746	-0.698166	-0.699832	-0.700558	-0.700142	-0.698721	0.124571	0.198264	0.11283	0.23532	0.160267	0.176126	0.0884578	0.205996	0.25454	0.171632	-0.69733	0.174058	0.266144	0.132803	0.145522	0.19269	0.211664	0.223774	0.207492	0.213975
2,5-Diisopropyl-4-methylphenol	HMDB0029821	C13H20O	237.15	10.2055	neg	M+FA-H	-0.354202	37.2	0	*	Lipids and lipid-like molecules	Prenol lipids	Monoterpenoids	0.0264552	0.0993963	0.0969888	0.0769644	0.0981908	0.0484684	0.0376459	0.117498	0.0807316	0.124711	0.144822	0.123223	0.128481	0.168447	0.0936381	0.152973	-0.0178288	0.0943643	-0.0150576	-0.827977	-0.831553	0.0645878	-0.0199208	0.0563704	-0.827533	0.0979905	0.125385	0.0322164	0.0117717	0.05267	0.0362061	-0.0125965	0.0933567	0.0937373	0.0910089	0.0841676
(5R,6S)-5,6-Epoxy-7-megastigmen-9-one	HMDB0034984	C13H20O2	209.153	10.2167	pos	M+H	-1.62005	38	0	*	Organoheterocyclic compounds	Oxepanes	Unclassified	-0.0750897	-0.257683	0.290638	-0.0777692	0.434588	0.352885	0.198019	0.00154991	-0.0501469	0.0812196	0.15939	-0.24569	0.0736612	0.15355	0.0945875	-0.0628326	-0.0271522	0.16717	-0.171812	-0.39972	0.0915969	-0.0784687	0.204785	0.172572	-0.0508	0.0166044	0.142805	0.222718	0.0316933	0.215018	0.153177	0.224862	-0.479355	-0.565412	-0.431	-0.51016
(Z)-1,5-Tridecadiene	HMDB0041081	C13H24	225.186	10.2227	neg	M+FA-H	-2.04283	36.9	0		Hydrocarbons	Unsaturated hydrocarbons	Olefins	0.0374011	0.101177	0.0928598	0.081916	0.0867762	0.0387141	0.026293	0.147237	0.131181	0.183045	0.173157	0.15091	0.1428	0.187233	0.120917	0.178421	0.100436	0.105963	0.0709034	-0.809081	-0.812767	0.0500978	-0.810288	0.0710829	0.0944179	0.101244	0.0514303	0.0984532	-0.811215	0.0880613	0.00242721	0.0840968	0.0977449	0.123328	0.11278	0.110844
2-Hydroxymyristoylcarnitine	HMDB0013166	C21H41NO5	370.295	10.2167	pos	M+H-H2O	-1.6423	49.2	52.7	*	Lipids and lipid-like molecules	Fatty Acyls	Fatty acid esters	-0.087653	0.0758061	-0.0225214	-0.219717	-0.0181812	-0.242033	-0.0877083	0.183398	0.158575	0.415283	0.367729	0.195694	0.192673	0.447288	0.0577531	0.39969	0.0557941	0.0163971	-0.183408	-0.372788	-0.552712	-0.116777	-0.364409	0.0190041	-0.102614	0.0858601	0.075441	-0.0864326	-0.271356	-0.111299	-0.0383092	-0.086915	0.0378512	0.0636288	0.0539694	0.0629991
MG(0:0/20:5(5Z,8Z,11Z,14Z,17Z)/0:0)	HMDB0011550	C23H36O4	394.295	10.2167	pos	M+NH4	-1.56027	38.2	0	*	Lipids and lipid-like molecules	Endocannabinoids	Unclassified	0.0285783	0.0835084	0.0104248	0.0616411	-0.00391302	0.0393168	0.00266331	0.0903332	0.241943	0.436612	0.170324	0.212853	0.139679	0.272338	0.136594	0.134363	-0.0315406	0.0740908	-0.153436	-0.267553	-0.563388	-0.109533	-0.279232	0.000197027	-0.0345867	0.188052	-0.0141062	-0.248985	-0.410391	-0.0963318	-0.101987	0.0616129	0.00786156	-0.0199783	-0.0529084	-0.0051166
cis-5-Tetradecenoylcarnitine	HMDB0002014	C21H39NO4	414.287	10.2227	neg	M+FA-H	1.78146	37.7	0	*	Lipids and lipid-like molecules	Fatty Acyls	Fatty acid esters	0.0530323	0.0807235	0.0722654	0.00363318	0.0699635	0.00224697	0.0587902	0.106708	0.103159	0.160185	0.152938	0.127469	0.115296	0.167431	0.0665395	0.162301	0.0702361	0.0818852	-0.831512	-0.0122355	-0.832569	0.0342094	-0.830276	0.0727302	0.016704	0.0789997	0.0701828	0.0469761	0.0156863	0.0546783	0.0511889	0.0565072	0.0931036	0.100388	0.0952444	0.0651914
6-{[5,7-dihydroxy-2-(4-hydroxyphenyl)-4-oxo-4H-chromen-3-yl]oxy}-4,5-dihydroxy-2-(hydroxymethyl)oxan-3-yl (2E)-3-(4-hydroxyphenyl)prop-2-enoate	HMDB0127484	C30H26O13	593.131	10.2227	neg	M-H	1.69726	37.4	0	*	Phenylpropanoids and polyketides	Flavonoids	Flavonoid glycosides	-0.116927	-0.231261	-0.0282539	0.18115	-0.0127757	0.00608412	0.0227802	-0.0291289	-0.123077	-0.385677	-0.266003	-0.0598629	0.195448	-0.0725368	-0.00606561	0.14724	-0.00748662	-0.0531948	0.07917	0.00403482	-0.013556	-0.000380336	0.613336	0.465299	-0.0702961	-0.220191	0.13113	-0.19849	0.184478	0.0103009	0.177196	0.245923	-0.386664	0.161542	-0.151687	-0.191596
Benzyl butyl ether	HMDB0031311	C11H16O	165.127	10.2322	pos	M+H	-1.17009	37.6	0	*	Benzenoids	Benzene and substituted derivatives	Benzylethers	0.0905541	-0.417456	0.286053	-0.268147	-0.0373667	0.339735	-0.0773662	-0.263844	-0.299557	-0.222321	0.0771456	0.110383	0.0626395	0.241314	0.0987549	-0.169244	0.236942	-0.231752	-0.432	-0.0500228	-0.0625386	-0.0572754	0.180907	0.355319	0.371468	0.568	0.235669	-0.164984	-0.136097	-0.00293855	-0.090339	0.300254	-0.159939	-0.14329	-0.161813	-0.106846
Sphinganine	HMDB0000269	C18H39NO2	302.305	10.2322	pos	M+H	-1.77122	50.4	57.5	**	Organic nitrogen compounds	Organonitrogen compounds	Amines	0.182	-0.0435	-0.135	-0.508	-0.12	-0.296	-0.301	-0.107	-0.0263	0.131	0.177	-0.136	0.206	0.101	0.0306	0.109	-0.00774	0.179	-0.179	-0.208	-0.0852	0.00408	0.0158	0.155	0.0994	0.246	0.492	-0.0229	-0.128	0.176	-0.0239	0.256	-0.0728	-0.115	-0.0478	2.01e-05
(4R,6S)-4-Hydroxy-1,7-dioxaspiro[5.5]undecane	LMPK09000007	C9H16O3	343.213	10.2399	neg	2M-H	0.720217	37.8	0		Unclassified	Unclassified	Unclassified	0.0469654	0.163313	0.29383	0.328269	0.253071	0.284732	0.0136641	0.165785	-0.25035	-0.415359	-0.339432	-0.347907	-0.654982	-0.42398	-0.647522	-0.671731	0.169931	0.197334	0.159874	0.173897	0.272362	0.203727	0.247059	0.114798	0.196354	0.107824	0.0200455	0.0820478	-0.0650184	0.0126087	0.227999	0.0246972	-0.0123201	-0.0185179	0.0604128	0.0265211
(-)-Salvisyriacolide	LMPR0105040002	C25H40O6	481.281	10.2399	neg	M+FA-H	1.65268	47.4	41.9		Lipids and lipid-like molecules	Prenol lipids	Isoprenoids	-0.253939	-0.0811021	0.178789	0.559595	0.0383779	0.193419	0.321543	0.0279828	-0.151665	0.176406	-0.230587	-0.397623	-0.225153	-0.18506	-0.22613	-0.440405	-0.0820406	-0.0706869	0.19999	0.112256	0.192128	0.159493	0.0315629	-0.0501622	0.134125	0.0277817	-0.217042	-0.382143	-0.0191838	0.287026	0.10479	-0.103063	0.0913555	0.0982825	0.0869312	0.0941501
Isoxeniaphyllenol	LMPR0104420003	C20H32O	271.242	10.2482	pos	M+H-H2O, M+H	-1.71547	52.2	67.6		Lipids and lipid-like molecules	Prenol lipids	Isoprenoids	-0.249663	-0.0905466	0.176835	0.542413	0.0158604	0.178896	0.330587	0.0381726	-0.159493	0.213517	-0.212866	-0.356178	-0.269965	-0.188115	-0.221138	-0.457587	-0.0667074	-0.104099	0.208867	0.0971898	0.195863	0.12064	-0.00173957	-0.033923	0.125076	0.0380723	-0.232161	-0.376194	-0.0280058	0.297527	0.104307	-0.10221	0.115324	0.109824	0.130591	0.111028
(4E,8E,9Me-d19:2)sphingosine	LMSP01080012	C19H37NO2	329.316	10.2482	pos	M+NH4	-2.00366	51.4	65.4		Lipids and lipid-like molecules	Sphingolipids	Sphingoid bases	0.0621918	0.143199	-0.0842988	0.0479375	0.00704103	0.0172441	0.0943043	-0.007775	0.0563483	0.0890875	0.0311635	0.167279	-0.0337662	-0.832721	0.00974809	0.0792628	0.0527877	0.0337132	-0.00384336	0.119687	0.0621306	0.104648	0.0594211	0.013464	0.0362651	0.0264017	0.0274111	-0.0160097	0.00169036	0.020581	0.0356455	-0.0453693	-0.0880122	-0.0901781	-0.0911367	-0.105543
7-ketodeoxycholic acid	HMDB0000391	C24H38O5	389.268	10.2482	pos	M+H-H2O	-2.19172	37.3	0	*	Lipids and lipid-like molecules	Steroids and steroid derivatives	Bile acids, alcohols and derivatives	0.303498	-0.51688	-0.153907	0.456572	0.231383	-0.0386244	0.188665	-0.220398	0.254989	-0.232635	-0.195164	0.119726	0.141272	-0.156409	0.390749	-0.335944	-0.400014	-0.0222207	0.150196	0.413079	-0.0968901	-0.108151	-0.0670562	0.152779	0.413321	-0.0988236	-0.199483	-0.282989	-0.543428	0.232795	-0.205348	0.114232	0.0902502	0.0272232	0.108642	0.0849929
9-hexadecen-1-ol	LMFA05000030	C16H32O	258.279	10.2641	pos	M+NH4	-1.65935	44.8	29.7		Lipids and lipid-like molecules	Fatty Acyls	Fatty alcohols	0.101629	-0.362167	-0.256311	-0.419695	0.0298344	-0.227929	0.0267526	0.409946	-0.165717	0.0869022	0.0520122	0.219678	0.297823	0.00183295	-0.0907604	0.177369	-0.0200248	0.183692	0.0484356	-0.193031	-0.276842	-0.104063	-0.0459094	0.384261	0.38606	0.576013	0.0183178	-0.150571	0.00331272	-0.00522695	-0.168326	0.363006	0.064545	-0.423987	-0.328296	-0.192565
9-OxoODE	HMDB0004669	C18H30O3	277.216	10.2641	pos	M+H-H2O	-1.25677	37.3	0	***	Lipids and lipid-like molecules	Fatty Acyls	Lineolic acids and derivatives	-0.195331	-0.201276	-0.16803	0.217933	-0.365119	-0.212905	-0.061777	-0.308017	0.430246	0.465306	0.443264	0.40319	0.400965	0.480338	0.460605	0.362101	-0.342562	-0.277028	-0.0485251	0.0339974	-0.101156	-0.386397	-0.325311	-0.109426	-0.519662	-0.227219	-0.206925	0.0536273	0.253924	-0.368216	0.227189	-0.302649	0.128633	0.0834531	0.119045	0.163717
4-hydroxynonenal	HMDB0004362	C9H16O2	311.223	10.2571	neg	2M-H	1.32977	39.3	0	*	Lipids and lipid-like molecules	Fatty Acyls	Fatty alcohols	-0.189179	-0.262928	-0.169935	0.346642	-0.325754	-0.149794	-0.100779	-0.355141	0.406161	0.380496	0.400473	0.381357	0.387655	0.46536	0.420993	0.36088	-0.408548	-0.0757296	0.0292988	0.0488497	-0.0538228	-0.53464	-0.358101	-0.135329	-0.490018	-0.0796179	-0.151694	0.166166	0.337553	-0.379043	0.329225	-0.504081	0.0535619	0.0703466	0.0821644	0.0569528
9S-HpODE	LMFA02000012	C18H32O4	313.237	10.2641	pos	M+H	-1.82116	37.4	0	**	Lipids and lipid-like molecules	Fatty Acyls	Octadecanoids	-0.0700134	-0.153063	-0.151344	0.545837	-0.209841	-0.234429	-0.0313853	-0.202765	0.03513	0.226238	0.184195	0.1568	0.0905998	0.341951	-0.00345462	0.189981	-0.268722	-0.136746	0.0659475	0.0300718	0.00914733	-0.343189	-0.347955	-0.0786385	-0.41011	0.00172997	-0.125891	0.336359	0.545481	-0.146278	0.517213	-0.454163	-0.0181599	-0.0625934	0.0785271	0.0935329
Polyoxyethylene 40 monostearate	HMDB0032477	C20H40O3	346.331	10.2641	pos	M+NH4	-1.87499	38.4	0	*	Lipids and lipid-like molecules	Fatty Acyls	Fatty acid esters	0.240982	-0.204015	-0.348304	-0.243159	-0.0138301	0.107646	-0.205302	-0.119074	-0.144983	0.202672	0.192489	0.578927	0.152098	-0.00820198	0.0858272	0.19346	-0.316657	0.16313	0.11412	-0.308819	-0.124439	-0.110193	0.30431	-0.285015	0.0544533	0.587981	0.255793	0.120376	-0.325239	-0.231323	0.141822	0.423348	-0.195657	-0.405992	-0.412019	0.0827859
methyl 9,12-dihydroxy-13-oxo-10-octadecenoate	LMFA01050149	C19H34O5	387.239	10.2571	neg	M+FA-H	1.84927	36.4	0		Lipids and lipid-like molecules	Fatty Acyls	Fatty Acids and Conjugates	0.237982	0.251289	0.250026	0.256303	0.254328	0.252765	0.209234	0.216346	-0.741838	-0.742225	-0.742862	-0.741239	-0.74295	-0.743697	-0.743269	-0.741809	0.223608	0.180977	0.19673	0.224504	0.226744	0.2351	0.194565	0.169991	0.219876	0.148922	0.19134	0.222414	0.211877	0.206783	0.188534	0.191125	0.191744	0.188941	0.19639	0.201448
(1R,2R)-1,2,7,7-Tetramethylbicyclo[2.2.1]heptan-2-ol	HMDB0035417	C11H20O	186.185	10.2805	pos	M+NH4	-1.29823	37.9	0	*	Lipids and lipid-like molecules	Prenol lipids	Monoterpenoids	-0.0195508	-0.182372	0.153578	-0.277774	-0.286497	0.200462	0.0169299	0.0641816	-0.0904086	-0.0825775	-0.280988	-0.154677	0.305937	-0.0200642	-0.49827	0.0227023	0.029298	-0.0203212	-0.0725096	-0.000843344	-0.0052043	0.162872	-0.263445	0.0909863	-0.0314649	0.50173	0.163195	0.29447	0.183203	0.0338624	-0.0320506	0.00924369	-0.115078	0.0948624	0.304812	-0.198228
Botrydial	LMPR0103640001	C17H26O5	311.184	10.2805	pos	M+H	-4.24801	48.1	51.2		Lipids and lipid-like molecules	Prenol lipids	Isoprenoids	0.0749245	0.554141	0.590196	0.198855	0.194979	0.312228	0.0368582	0.101036	-0.409804	-0.310695	-0.22574	-0.316669	-0.306887	-0.324632	-0.37592	-0.315207	0.326137	-0.072218	-0.179147	-0.249969	0.38739	0.0252438	-0.134609	-0.165106	0.264329	-0.107528	-0.151588	-0.0522808	0.0617401	-0.239778	-0.0552769	-0.0635518	0.232779	0.273556	0.173281	0.248932
(R)-3-Hydroxy-Octadecanoic acid	HMDB0010737	C18H36O3	318.3	10.2805	pos	M+NH4	-1.84188	37.9	0	*	Lipids and lipid-like molecules	Fatty Acyls	Fatty acids and conjugates	0.264766	-0.182019	-0.285894	-0.390819	-0.205644	0.0286029	-0.066845	0.292159	-0.284085	0.182806	0.0374764	0.0449468	0.0564173	-0.0904674	0.0251321	-0.369468	-0.131461	0.141251	0.109205	-0.597623	-0.0610963	0.402377	0.206743	0.209036	0.283048	0.183363	0.349623	-0.378291	-0.0347211	-0.0871376	-0.0502932	0.175383	0.0360522	0.0163396	0.115624	0.0555123
[6]-Gingerdiol 3-acetate	HMDB0040566	C19H30O5	356.242	10.2805	pos	M+NH4	-1.98948	37.2	0	*	Lipids and lipid-like molecules	Fatty Acyls	Fatty alcohol esters	-0.167221	-0.729091	-0.160437	-0.117174	-0.183835	-0.0542636	0.0958797	0.0192183	-0.134308	-0.0222953	0.168599	0.270909	0.104465	0.230372	0.0692921	0.224501	-0.271006	0.130988	-0.0694757	-0.123077	-0.133277	-0.040481	0.196527	0.180315	0.0280105	-0.0478835	0.0840448	-0.0869433	0.140749	-0.137432	0.0642586	0.186628	0.109083	-0.0656123	0.0578917	0.182084
Coprocholic acid	HMDB0000601	C27H46O5	433.331	10.2805	pos	M+H-H2O	-1.12357	36.6	0	*	Lipids and lipid-like molecules	Steroids and steroid derivatives	Bile acids, alcohols and derivatives	0.00536546	-0.0300441	-0.0318071	0.0350776	0.00822653	0.0470915	-0.000582447	0.0172447	0.0645185	0.0451446	0.112288	0.0844602	0.0926184	0.0666297	0.038376	0.107838	0.0330151	0.00400792	0.0456319	0.0688315	-0.00336376	-0.0259625	0.0252067	0.0417006	0.0209932	0.0237384	0.0354682	-0.887712	-0.291215	0.0453547	0.0117112	0.0324285	0.0303725	0.0404721	0.0500538	0.036821
12-Oxo-2,3-dinor-10,15-phytodienoic acid	HMDB0032090	C16H24O3	309.171	10.2914	neg	M+FA-H	1.538	45.8	34.7	*	Lipids and lipid-like molecules	Fatty Acyls	Eicosanoids	-0.0215603	-0.012197	0.213591	0.33747	0.0795214	0.106342	-0.0956635	0.0226855	-0.112469	-0.345065	-0.20523	-0.0889293	0.0689564	0.178206	-0.0247218	-0.140765	-0.126263	0.158799	-0.078	0.504237	-0.263993	0.545525	0.38058	-0.192017	0.135511	0.100955	0.00424961	0.181584	0.140841	0.254581	-0.345329	0.352705	-0.437346	-0.384827	-0.437487	-0.454475
Piperine	HMDB0029377	C17H19NO3	286.143	10.2968	pos	M+H	-1.56652	57	90.3	*	Alkaloids and derivatives	Unclassified	Unclassified	0.079988	0.173106	-0.0223139	0.0450124	0.0940411	0.0709115	0.109674	-0.0311146	0.0281412	-0.0249733	-0.000458926	-0.0648705	-0.826246	-0.826894	-0.209759	-0.279652	0.0767842	0.126305	0.0195979	0.118697	0.120137	0.104222	0.128246	0.0520007	-0.0213351	0.15052	-0.023725	0.0826131	0.0367863	0.169551	0.0305976	0.135557	0.0954616	0.0966808	0.0920902	0.0946196
MG(19:0/0:0/0:0)	HMDB0072839	C22H44O4	390.357	10.2968	pos	M+NH4	-1.79607	37	0	*	Lipids and lipid-like molecules	Glycerolipids	Monoradylglycerols	0.0264289	0.134596	-0.20273	-0.0624431	0.0820723	-0.232722	-0.0268462	-0.228589	0.0959615	0.306952	-0.0749802	-0.048033	-0.058042	-0.225619	-0.0948835	-0.193849	0.130749	0.127582	0.464998	-0.29545	-0.108106	0.351742	0.16944	0.0304293	0.528118	-0.0412191	0.359786	-0.285623	0.163771	-0.100277	-0.116425	0.0166912	-0.0762716	0.0680541	-0.471882	-0.11338
11'-Carboxy-alpha-tocotrienol	HMDB0012516	C26H38O4	432.31	10.2968	pos	M+NH4	-1.41333	36.9	0	*	Lipids and lipid-like molecules	Prenol lipids	Sesquiterpenoids	-0.553312	-0.542095	-0.277749	0.0784218	0.121983	-0.137789	-0.130116	-0.33165	0.433606	-0.224786	-0.0499591	0.199465	0.184084	-0.028185	0.0737189	-0.166771	-0.260914	0.144695	0.165386	-0.0291856	0.0548094	0.0918806	0.0153468	0.31488	0.245661	0.0292908	-0.0764482	0.102965	0.446688	-0.0910376	-0.211128	0.220205	-0.0547162	0.137379	0.00148795	0.103888
2-Methyl-2-cyclopenten-1-one	HMDB0031545	C6H8O	191.107	10.3257	neg	2M-H	-3.09857	38	0	*	Organic oxygen compounds	Organooxygen compounds	Carbonyl compounds	-0.196573	-0.138671	-0.242637	-0.0197732	-0.0206237	0.137245	0.0255942	-0.0187966	0.123741	-0.0248551	-0.434315	0.0758224	0.127966	-0.0647142	-0.129553	0.124049	0.378283	0.0945485	0.142491	0.111752	0.0795416	-0.0834205	0.530159	0.316696	-0.186121	-0.0660561	-0.0109523	0.000713849	-0.361342	-0.399598	0.31806	0.477021	-0.469841	-0.162814	0.0184466	-0.0514709
1-Hydroxyepiacorone	HMDB0030918	C15H24O3	253.179	10.3296	pos	M+H	-1.62516	37.9	0	*	Organic oxygen compounds	Organooxygen compounds	Carbonyl compounds	0.491136	-0.0924411	0.181138	0.241467	-0.257654	0.0773628	-0.0901473	-0.203994	0.170151	0.0374774	-0.146648	0.0627468	-0.0712677	-0.101296	0.0351306	-0.0105642	0.137328	-0.16603	0.162698	-0.12547	-0.21098	-0.139294	0.175303	-0.0153373	0.131517	0.229195	0.242588	-0.134133	-0.0207406	-0.0447732	-0.0258163	-0.0029738	0.168489	-0.115263	-0.0600408	-0.508864
Canavalmine	HMDB0039429	C11H28N4	255.195	10.3296	pos	M+K	2.15235	38.1	0		Organic nitrogen compounds	Organonitrogen compounds	Amines	0.38545	0.00153287	0.0721197	-0.50642	-0.0755984	-0.0475199	0.299703	0.152723	0.25829	0.332813	0.169183	0.306692	-0.20974	-0.138021	0.0402673	0.0224541	-0.388037	0.0337503	-0.235151	-0.0238895	0.0126059	0.058287	-0.176815	-0.28347	0.121696	0.317934	0.49358	-0.182548	-0.167771	-0.138707	0.253166	0.146469	-0.302361	0.0738673	-0.504329	-0.172207
12(13)Ep-9-KODE	HMDB0013623	C18H30O4	328.248	10.3296	pos	M+NH4	-1.82465	37.7	0	*	Lipids and lipid-like molecules	Fatty Acyls	Fatty acids and conjugates	0.347991	-0.165379	0.214372	0.116773	0.525802	0.164774	0.0716965	-0.0231844	0.230309	0.210346	-0.0120647	-0.132678	-0.190832	0.225166	-0.109761	-0.108293	0.182389	0.260701	-0.238614	-0.20566	-0.271499	0.224344	-0.474198	0.0905906	0.193357	0.0605587	0.0881338	-0.242626	-0.273165	-0.0787513	-0.0860931	-0.0472984	-0.359506	-0.0513354	0.0160631	-0.152429
Sedoheptulose 7-phosphate	HMDB0258206	C7H15O10P	329.005	10.3296	pos	M+K	3.68304	37.8	0	**	Organic oxygen compounds	Organooxygen compounds	Carbohydrates and carbohydrate conjugates	0.142232	-0.368104	0.122555	-0.220723	-0.016596	0.000568732	-0.0527762	-0.208651	-0.423157	-0.0196953	0.154015	-0.0178219	0.122127	-0.0186636	-0.0352322	0.166537	-0.0434081	0.576843	-0.163508	-0.0791607	-0.206254	0.148921	0.0325301	0.0596982	0.237729	0.197984	0.1567	-0.233402	0.13639	0.164043	-0.0289551	0.218444	-0.208581	-0.178193	0.00871003	-0.123145
Androstan-3α,17β-diol	HMDB0060437	C19H32O2	337.239	10.3429	neg	M+FA-H	1.83533	38.1	0	**	Organic nitrogen compounds	Organonitrogen compounds	Nitrogen mustard compounds	0.169641	0.125129	-0.579163	0.417969	0.205025	0.174622	0.271695	-0.578933	-0.58099	-0.581353	-0.58195	-0.580429	-0.582032	0.16489	0.123692	-0.580963	0.200505	-0.580573	0.279348	0.220502	0.353544	0.272381	-0.579185	0.296613	0.413941	0.203153	-0.579624	0.257657	0.203812	0.305316	0.333293	0.235339	0.294199	0.283108	0.281398	0.298421
Diethylthiophosphate	HMDB0001460	C4H11O3PS	339.025	10.3429	neg	2M-H	-3.47072	37.2	0	*	Organic acids and derivatives	Organic thiophosphoric acids and derivatives	Thiophosphoric acid esters	-0.0904924	0.0250829	-0.113513	0.162746	0.312144	0.0634537	-0.0939086	0.126402	-0.174354	-0.293389	-0.236432	-0.104607	0.0155162	-0.354013	-0.0133712	-0.177106	0.290336	0.118296	0.0922224	-0.0635935	0.0951678	0.245148	0.369348	-0.0386234	0.234441	0.341301	0.479207	0.0626422	0.0989434	0.198401	-0.0887863	-0.0949524	-0.385323	-0.298878	-0.188664	-0.520793
(2E)-2-(methoxycarbonylmethyl)but-2-enedioic acid	LMFA01020393	C7H8O6	206.067	10.3458	pos	M+NH4	3.20236	37.8	0		Lipids and lipid-like molecules	Fatty Acyls	Fatty Acids and Conjugates	-0.188674	0.110873	0.496202	-0.361503	0.0148015	-0.203189	0.0150378	0.206223	-0.503798	-0.095778	0.312412	0.109184	0.327258	-0.0712785	0.234809	-0.0158072	0.402938	0.0953202	-0.307114	-0.252527	0.336878	0.0134391	-0.000895863	-0.0122857	-0.199171	0.422872	0.149757	0.088278	-0.210836	-0.112453	-0.106524	-0.156123	-0.329702	-0.126244	-0.331848	0.249471
5-Oxooctadecanoic acid	HMDB0034074	C18H34O3	299.258	10.3458	pos	M+H	-1.33789	36.5	0	*	Lipids and lipid-like molecules	Fatty Acyls	Fatty acids and conjugates	-0.448851	-0.542847	-0.3151	-0.0228164	-0.157161	0.0404909	-0.151298	0.101579	-0.315855	0.160098	-0.300388	0.104743	0.27784	0.397089	0.182238	0.457153	0.223641	0.122097	-0.10265	0.180849	-0.351742	0.370375	0.0696688	0.169064	-0.504869	-0.272214	0.234128	0.090522	0.246394	-0.0659832	-0.0981704	0.405621	0.0496333	-0.400584	0.0404821	0.126824
2-Methyl-3-buten-1-ol	LMFA05000103	C5H10O	104.107	10.3622	pos	M+NH4	2.73097	38.2	0		Lipids and lipid-like molecules	Fatty Acyls	Fatty alcohols	-0.0598077	0.425387	0.143451	0.04599	0.0389492	-0.0248908	0.162718	-0.121558	-0.1286	-0.0276149	0.172103	-0.0619635	-0.0187681	-0.0808247	0.25917	0.0234653	-0.119633	0.269689	-0.0210333	0.421932	-0.574613	-0.151969	0.158638	0.0330265	-0.0615968	-0.0442426	-0.107619	0.035596	0.00745536	-0.0256641	0.0259782	-0.364235	-0.0424475	0.0493825	-0.110536	-0.125316
(3S,6E)-Nerolidol	HMDB0041629	C13H22O	195.174	10.3622	pos	M+H	-0.88592	39.3	0	**	Lipids and lipid-like molecules	Prenol lipids	Monoterpenoids	0.0771793	-0.114248	0.0103438	-0.629828	0.356507	0.187144	-0.232463	-0.108046	-0.379461	0.0174966	-0.15122	0.11798	-0.265934	0.169283	-0.0860362	-0.115937	0.0788588	0.223585	0.114442	0.203929	-0.169487	0.326941	0.120681	-0.0697094	0.370172	-0.0134867	-0.056339	0.21348	0.0389594	-0.239196	0.134955	0.126824	-0.49635	0.218266	0.174137	-0.153422
(+)-Menthone	HMDB0035783	C10H18O	199.133	10.3601	neg	M+FA-H	-3.86194	37	0	*	Lipids and lipid-like molecules	Prenol lipids	Monoterpenoids	-0.235249	-0.327942	0.0883218	-0.198191	0.231365	0.0907853	0.141971	0.175423	-0.133589	0.0361448	-0.12828	0.122184	0.0210074	-0.29139	0.300676	-0.00711189	0.107899	-0.0779057	0.111759	-0.188985	0.202754	0.592851	0.0272163	0.180198	0.196095	-0.178396	0.203575	-0.407149	-0.0673787	-0.269006	0.0957175	0.0876544	0.0366549	-0.189116	-0.000638103	-0.349924
(-)-3,5-Cadinadiene	HMDB0030673	C15H24	205.195	10.3622	pos	M+H	-1.16372	37.1	0	*	Lipids and lipid-like molecules	Prenol lipids	Sesquiterpenoids	-0.0810246	-0.0567015	-0.203208	0.774531	-0.147757	-0.123288	0.0352731	-0.147082	-0.1981	-0.0822601	-0.0186053	-0.152241	-0.0977294	-0.12501	-0.0676058	-0.126176	-0.129025	-0.225469	0.000255921	-0.0206033	0.288619	0.0308817	-0.0736008	0.0598185	0.46903	-0.0214008	0.0808136	-0.161351	0.0607244	0.129333	0.155027	-0.0618485	0.0311287	0.138111	-0.0256403	0.0921813
Blennin A	HMDB0031901	C15H22O3	251.164	10.3622	pos	M+H	-1.56609	37.8	0	*	Lipids and lipid-like molecules	Prenol lipids	Terpene lactones	-0.120819	-0.0487302	-0.205298	0.651704	-0.000889297	0.0242178	0.0967227	-0.0891616	-0.135956	-0.343224	-0.348296	-0.208446	-0.218602	-0.0754312	-0.0853804	-0.0595481	-0.0283825	-0.256023	0.0964887	0.00161497	0.275826	-0.118075	-0.181042	0.162667	0.608996	-0.270896	-0.112822	0.0379266	-0.0524851	0.200377	0.29346	0.0297845	0.0844614	0.141254	0.144945	0.109063
D-Glyceraldehyde 3-phosphate	HMDB0001112	C3H7O6P	338.989	10.3601	neg	2M-H	0.252501	39.5	0.747	**	Organic oxygen compounds	Organooxygen compounds	Carbohydrates and carbohydrate conjugates	0.0880676	-0.00902594	-0.0485519	0.175922	0.0298201	0.0837403	-0.145388	0.0603546	-0.107572	-0.457869	-0.242643	-0.188547	-0.128374	-0.119002	-0.243319	-0.164514	0.121531	0.125966	0.0837598	0.310905	-0.164534	0.278993	0.399092	0.216499	0.321678	0.101645	0.542131	0.0280845	0.0608264	0.219642	-0.152086	0.100648	-0.332385	-0.31759	-0.330428	-0.197476
6-Hydroxypentadecanedioic acid	HMDB0031885	C15H28O5	289.2	10.3787	pos	M+H	-1.81579	49	50.9	*	Lipids and lipid-like molecules	Fatty Acyls	Fatty acids and conjugates	0.190575	0.243015	0.251976	0.217141	0.217356	0.228836	0.193847	0.207056	-0.746692	-0.747053	-0.747646	-0.746134	-0.747727	-0.239056	-0.748024	-0.746665	0.226985	0.171645	0.155593	0.150932	0.235749	0.196955	0.167567	0.148685	0.215941	0.135824	0.153052	0.177965	0.192717	0.142102	0.186067	0.163635	0.227053	0.225653	0.221298	0.223777
trans-Piceid	HMDB0030564	C20H22O8	373.128	10.3787	pos	M+H-H2O	-1.56773	38.3	0	***	Phenylpropanoids and polyketides	Stilbenes	Stilbene glycosides	0.0265198	0.058533	0.0156155	-0.804664	-0.0111787	0.107985	0.0149523	0.0320892	0.0244962	0.146827	0.00634583	0.0418671	-0.10301	0.0348462	0.0145046	0.0426393	0.0259484	-0.0142478	-0.00112034	0.0390075	0.0629009	0.195336	0.0333816	0.0463432	0.153054	0.0731372	0.0524261	-0.089919	0.03202	0.0173681	0.0317899	0.0609022	-0.0832318	-0.0984299	-0.0994151	-0.0856199
beta-Damascenone	HMDB0013804	C13H18O	191.143	10.395	pos	M+H	-1.52422	38	0	*	Organic oxygen compounds	Organooxygen compounds	Carbonyl compounds	0.253242	-0.327201	0.0457677	-0.438401	-0.205192	-0.00643074	-0.0809525	-0.234797	-0.0111963	0.198138	0.0125135	-0.230023	-0.236511	0.324444	0.208482	0.191479	0.0310268	0.222431	0.146602	0.00239417	0.0776775	0.141976	0.50412	0.328119	-0.209773	0.419911	0.00340986	-0.288677	-0.168141	-0.226403	-0.124433	0.144165	0.225019	0.0650864	-0.49588	-0.261993
THA	LMFA01030822	C24H36O2	357.278	10.4113	pos	M+H	-1.9441	54.2	82.3	*	Lipids and lipid-like molecules	Fatty Acyls	Fatty acids and conjugates	0.457317	0.0691889	-0.0910453	0.012107	0.0363019	0.121074	-0.128388	0.0652657	-0.17164	-0.356462	-0.158351	-0.198765	-0.180544	0.0913937	-0.345617	-0.00467635	0.133918	-0.186421	0.374032	0.0975789	-0.363262	0.231133	0.0567466	0.144956	0.126447	-0.542683	-0.0172554	-0.148016	0.0886489	0.0731491	0.192499	0.221395	0.074027	0.0972402	0.0429055	0.0858
3-hydroxypalmitoleoylcarnitine	HMDB0240770	C23H43NO5	396.31	10.4113	pos	M+H-H2O	-1.00428	47.4	45		Lipids and lipid-like molecules	Fatty Acyls	Fatty esters	-0.110531	-0.0231122	0.00858843	-0.037264	-0.0666075	-0.105442	-0.0639434	0.182315	0.158719	0.466679	0.323993	0.189854	0.237953	0.456707	0.0714334	0.371872	0.0596747	0.0326703	-0.179068	-0.319093	-0.533321	-0.100332	-0.338609	0.00344335	-0.149755	0.122324	0.0435136	-0.228222	-0.277396	-0.124264	-0.10269	-0.131476	0.0401395	0.0387128	0.0473696	0.035162
(-)-Nopol	HMDB0030002	C11H18O	167.143	10.4279	pos	M+H	-1.28244	38.2	0	*	Lipids and lipid-like molecules	Prenol lipids	Monoterpenoids	0.280593	-0.0153099	0.0371421	-0.414924	-0.0461388	-0.0568488	-0.301752	0.119537	-0.353128	0.314568	-0.102743	-0.277812	0.359372	0.0948327	-0.159224	0.216129	-0.150881	0.304371	-0.118553	0.151325	-0.00522006	0.0131705	0.257587	0.000607058	-0.0546995	0.407405	0.190818	-0.110289	0.120446	0.205582	-0.145	0.500396	-0.217009	-0.341633	-0.499604	-0.203113
Nonadecylic acid	LMFA01010019	C19H38O2	316.32	10.4441	pos	M+NH4	-1.84902	47.1	41.7	*	Lipids and lipid-like molecules	Fatty Acyls	Fatty acids and conjugates	0.0291224	-0.0954736	-0.0841164	-0.250725	-0.163074	-0.170956	-0.0488739	-0.132613	0.00360094	0.0573263	0.0609848	-0.105613	-0.0519341	-0.200937	0.0270191	-0.0670583	0.033768	-0.0650369	-0.092188	-0.118234	-0.0535692	-0.00461389	0.0366633	-0.217095	0.183582	-0.168313	-0.111234	-0.221113	-0.167081	-0.166458	-0.283882	-0.158819	0.672189	0.716118	0.686499	0.69214
(Z)-3-Hexenal	HMDB0031498	C6H10O	195.138	10.4631	neg	2M-H	-2.93742	38.5	0	**	Organic oxygen compounds	Organooxygen compounds	Carbonyl compounds	-0.194976	0.0510435	-0.142947	-0.0326229	0.0718861	0.400123	0.237979	-0.000222747	-0.0747417	-0.437032	0.0495394	-0.044852	-0.179935	-0.336398	0.00877269	-0.356956	-0.0928688	0.0885942	0.408428	-0.253384	0.100554	0.469489	-0.0186597	0.238088	-0.0698933	-0.240943	0.453394	0.170336	0.321422	0.562968	0.230379	-0.0795448	-0.265566	-0.237723	-0.401224	-0.402502
Cucujolide IV	LMFA07040036	C12H18O2	239.129	10.4631	neg	M+FA-H	-0.264562	48.1	44.4		Lipids and lipid-like molecules	Fatty Acyls	Fatty esters	-0.0500168	0.00411452	-0.195329	0.135772	0.0291163	0.316027	0.197503	0.0120087	-0.124097	-0.384212	0.0330548	-0.0782902	-0.0654013	0.130331	-0.00957612	-0.00770312	-0.0280795	0.114985	0.0379224	0.0513143	-0.265252	0.477963	0.185759	0.111016	0.0626025	0.0526343	0.23819	-0.0503082	0.17232	0.23579	0.0565166	0.0631206	-0.238772	-0.407412	-0.291575	-0.522037
heptadecanal	HMDB0031039	C17H34O	272.294	10.46	pos	M+NH4	-1.91957	38	0	*	Lipids and lipid-like molecules	Fatty Acyls	Fatty aldehydes	0.0869449	-0.0544374	0.0199888	-0.136051	-0.184659	-0.0842736	-0.0661296	-0.163551	0.016458	0.0254922	0.199705	-0.0965539	0.0368181	0.0118817	0.0173064	0.0126537	0.0835518	-0.0376584	-0.0369047	-0.0254385	-0.125911	-0.0799438	-0.0205197	-0.297473	-0.083692	-0.0872085	-0.0470395	-0.260278	-0.183859	-0.067361	-0.426681	-0.0400041	0.487986	0.565856	0.573319	0.467666
10Z-Heptadecenoic acid	HMDB0060038	C17H32O2	286.274	10.46	pos	M+NH4	-1.81865	37.9	0	***	Lipids and lipid-like molecules	Fatty Acyls	Fatty acids and conjugates	0.313442	0.431396	-0.0205831	-0.209787	0.0500329	0.136752	-0.40296	-0.290585	0.0276686	-0.0939807	0.00922767	-0.43523	-0.235425	-0.0542386	-0.434091	0.0732547	0.328776	-0.0224992	0.137679	-0.301512	-0.180173	-0.141086	-0.120825	0.115707	0.248704	0.382077	0.525217	0.0505033	-0.136491	-0.0262259	0.129426	0.487713	-0.166837	0.0927552	0.206981	-0.474783
undecanal	HMDB0030941	C11H22O	215.165	10.4803	neg	M+FA-H	-2.16362	37.7	0	*	Organic oxygen compounds	Organooxygen compounds	Carbonyl compounds	-0.0203796	0.315922	-0.206739	0.030215	0.171073	0.261136	-0.103736	-0.0363519	-0.0124282	-0.302507	-0.107589	0.0256965	-0.0952233	-0.171993	-0.212321	-0.0642146	-0.0978293	0.0866214	-0.163362	0.333043	-0.0847544	0.402144	0.341486	0.0926923	0.149353	0.155421	0.310977	0.358426	0.124575	0.0115217	-0.0631777	0.269213	-0.486361	-0.597856	-0.28376	-0.328935
2-Acetyl-3,5,5,6,8,8-hexamethyl-5,6,7,8- tetrahydronaphthalene	HMDB0061860	C18H26O	276.232	10.4751	pos	M+NH4	-1.09566	37.8	0		Benzenoids	Tetralins	Unclassified	-0.124322	0.174441	0.0245109	-0.0139108	0.288064	-0.102472	-0.133133	-0.212411	-0.0819045	0.603156	0.0343841	-0.0850553	-0.342819	-0.334089	-0.263829	0.275055	-0.256123	0.0203438	-0.305791	0.259951	0.171093	0.0813453	0.116237	-0.396844	0.239997	0.182225	0.030989	-0.38321	-0.243998	0.310934	-0.00758333	0.288924	0.0427647	0.225775	0.0120201	-0.094717
Oleic acid	HMDB0000207	C18H34O2	300.289	10.4751	pos	M+NH4	-1.77743	38.2	0	***	Lipids and lipid-like molecules	Fatty Acyls	Fatty acids and conjugates	-0.154949	-0.370111	0.113684	-0.112183	-0.181622	-0.100384	-0.0791697	-0.0639816	0.238583	-0.0170213	-0.0677414	-0.0352233	0.356127	0.157304	0.119694	-0.00682765	-0.194469	0.403134	-0.155049	-0.187168	-0.238088	-0.190386	0.109836	0.259663	0.629889	0.185182	0.0166089	-0.0733038	-0.243926	-0.0708117	-0.201633	0.163515	-0.041697	0.0444695	-0.0585249	0.04658
N-stearoyl arginine	HMDB0241937	C23H46N4O3	449.348	10.4751	pos	M+Na	3.58029	37.4	0		Lipids and lipid-like molecules	Fatty Acyls	Fatty amides	-0.142739	-0.145022	-0.145575	-0.0865362	-0.312586	-0.229904	-0.321564	-0.517204	-0.0215098	-0.028427	-0.230116	0.0719632	0.0397014	0.193599	0.0506306	0.0803205	0.0488424	0.205192	-0.217536	-0.0124327	0.0984691	-0.150456	-0.135056	-0.144081	0.250683	0.101556	-0.443262	0.0368547	0.235565	0.239634	-0.117277	0.110464	0.450038	0.482796	0.363725	0.341249
5-Hexyltetrahydro-2-furanoctanoic acid	HMDB0031127	C18H34O3	316.284	10.4907	pos	M+NH4	-1.72111	37.2	0	*	Lipids and lipid-like molecules	Fatty Acyls	Eicosanoids	0.184617	0.0583538	-0.155461	0.223171	-0.0107487	-0.0591707	-0.0817561	-0.209472	0.141533	0.528591	0.132383	0.246589	-0.0274677	-0.120034	0.0422169	0.176439	-0.196864	0.180004	0.0195612	-0.285371	0.221022	-0.210994	0.0354286	-0.400458	-0.37357	0.599542	0.0233663	-0.0722198	0.0926195	-0.0610534	0.0106168	0.0427238	-0.363035	-0.355656	0.0532434	-0.02869
Palmitoyl glucuronide	HMDB0010331	C22H42O7	419.301	10.4907	pos	M+H	1.61798	37.4	0	*	Lipids and lipid-like molecules	Fatty Acyls	Fatty acyl glycosides	0.0648177	0.0135516	-0.471527	0.101011	-0.140084	-0.18763	-0.0520094	-0.557405	0.11666	-0.0445468	-0.356839	0.0549295	-0.177054	-0.102971	-0.144487	-0.146091	0.124953	-0.0817063	-0.0273072	0.0566093	0.0326656	-0.0512229	-0.101313	-0.277921	-0.0624473	0.442595	-0.148312	0.0949379	0.11344	0.235348	0.166237	-0.0335899	0.435345	0.377428	0.386286	0.34765
N-(4-aminobutyl)-3-(4-hydroxy-3-methoxyphenyl)propanimidic acid	HMDB0139570	C14H22N2O3	531.318	10.4975	neg	2M-H	-0.966818	39.2	0	*	Benzenoids	Phenols	Methoxyphenols	0.212107	0.276395	0.258668	0.252608	0.250673	0.228259	0.228141	0.219679	-0.721754	-0.722141	-0.722774	-0.721158	-0.722862	-0.723605	-0.72318	-0.721726	0.229441	0.178252	0.203009	0.199505	0.226592	0.234746	0.168098	0.137835	0.230065	0.118975	0.189953	0.216817	0.221048	0.211665	0.202375	0.154444	0.177074	0.19605	0.183327	0.173398
Tetrahydrofurfuryl butyrate	HMDB0036188	C9H16O3	343.213	10.5147	neg	2M-H	0.949065	38.7	0	*	Lipids and lipid-like molecules	Fatty Acyls	Fatty acid esters	-0.0981279	0.143586	-0.414623	0.123477	0.00112986	0.470005	0.361395	-0.201546	0.138173	-0.241134	-0.131024	0.104633	0.0429634	-0.214625	-0.209316	-0.149182	0.115888	0.0604244	0.153945	0.0125271	0.305872	0.241892	0.305623	0.0624364	0.11702	-0.207146	-0.00981466	-0.14136	0.0471749	0.103487	0.098834	0.211393	-0.461224	0.026435	-0.529995	-0.239197
N-palmitoyl proline	HMDB0241931	C21H39NO3	371.326	10.5057	pos	M+NH4	-1.83733	37.4	0		Lipids and lipid-like molecules	Fatty Acyls	Fatty amides	-0.138541	0.252069	-0.0348013	-0.0408657	-0.266428	-0.146658	-0.102409	-0.188704	-0.0725477	0.00586065	0.217664	-0.00243192	-0.0627245	-0.07054	0.0860583	0.0150844	0.0873208	-0.00705039	0.0304703	0.293895	0.204793	-0.00120475	-0.0950211	-0.0187852	0.733572	0.0378586	-0.0650135	0.0403033	-0.00878503	-0.104273	-0.091589	-0.0710288	-0.145371	-0.127013	-0.125702	-0.0174616
N-oleoyl threonine	HMDB0241967	C22H41NO4	384.31	10.5057	pos	M+H	-1.34322	36.8	0		Lipids and lipid-like molecules	Fatty Acyls	Fatty amides	-0.190139	0.109701	0.0553436	-0.062285	-0.180671	0.264258	0.010071	0.256216	0.0658553	0.342213	0.075995	0.162655	0.0465169	0.125541	0.020899	0.203067	0.133109	0.0432503	0.0102769	-0.174033	-0.446964	-0.145122	-0.0160108	0.113223	-0.113865	0.161722	-0.159403	-0.0966604	-0.657787	-0.0551561	0.121015	0.0492682	-0.0586302	0.0158171	-0.0160096	-0.0132782
5-trans-PGE2	LMFA03010148	C20H32O5	397.224	10.5147	neg	M+FA-H	1.2637	38.5	3.8	**	Lipids and lipid-like molecules	Fatty Acyls	Eicosanoids	0.0535195	0.0409526	0.0305711	0.126416	0.0541934	0.0716664	0.104031	0.0205698	0.012436	0.0258523	-0.0478469	-0.0313426	-0.0150803	0.0126387	0.0252569	-0.873584	-0.00894889	0.0143301	0.044791	0.0626912	0.0551604	0.0358091	0.0568228	0.00698423	0.000627446	0.0266742	-0.062642	-0.0426899	-0.0484236	0.0506701	0.0327706	0.04927	0.0354762	0.0292143	0.0262235	0.0249391
3-keto palmitic acid	LMFA01060051	C16H30O3	315.218	10.5318	neg	M+FA-H	1.86457	38.4	0	*	Lipids and lipid-like molecules	Fatty Acyls	Fatty acids and conjugates	0.229684	0.240265	0.239301	0.24431	0.242504	0.240917	0.209575	0.211339	-0.753836	-0.754223	-0.754858	-0.753238	-0.754945	-0.75569	-0.755264	-0.753807	0.218923	0.193219	0.205916	0.229418	0.228496	0.231201	0.21107	0.195708	0.221809	0.203518	0.193513	0.213262	0.22053	0.213017	0.205319	0.206371	0.195568	0.194349	0.191604	0.205158
Theaspirone A	HMDB0035228	C13H20O2	191.143	10.538	pos	M+H-H2O	-1.3774	37.4	0	*	Organic oxygen compounds	Organooxygen compounds	Carbonyl compounds	-0.180904	-0.120183	-0.265903	-0.226803	0.043642	-0.243862	-0.4791	-0.29324	0.3356	0.351898	-0.262372	-0.230275	0.204226	0.219233	0.15539	-0.266701	0.0286786	0.312712	-0.113702	-0.0406724	-0.0235403	-0.0742458	0.025231	0.0171168	0.0043991	0.5209	0.20295	0.138443	-0.102895	0.135687	-0.168238	0.351081	0.0319897	0.285944	-0.0957386	-0.176744
Geranylacetone	HMDB0031846	C13H22O	195.174	10.538	pos	M+H	-0.886675	39	0	*	Lipids and lipid-like molecules	Prenol lipids	Monoterpenoids	0.164951	0.0420267	-0.532828	-0.223957	0.0191511	0.182456	-0.126133	0.0616433	-0.336562	0.0992697	0.378177	-0.182536	-0.318418	0.104461	-0.225687	0.199939	0.0472755	0.361693	-0.342204	0.0773591	-0.301934	-0.174194	-0.110543	0.0004633	0.00628596	0.341278	-0.0155202	0.260808	0.210114	0.0674383	-0.151536	0.467172	0.269002	0.124756	-0.493168	0.049501
8R-HpODE	HMDB0004706	C18H32O4	313.237	10.538	pos	M+H	-2.04799	37.2	0	**	Lipids and lipid-like molecules	Fatty Acyls	Octadecanoids	-0.0230952	-0.107399	-0.193703	-0.178947	-0.412362	-0.178124	-0.457092	-0.209722	0.480337	0.526395	0.516492	0.442559	0.390998	0.419989	0.542908	0.425844	-0.180457	-0.0632015	-0.150336	-0.1021	-0.200113	-0.194657	-0.310791	-0.21522	-0.107916	-0.0649523	-0.102393	-0.0929762	-0.145541	-0.258111	-0.0503357	-0.161204	0.118366	0.157906	0.033962	0.104993
Tetradecanoylcarnitine	HMDB0005066	C21H41NO4	372.31	10.538	pos	M+H	-1.74521	53.2	72.7	***	Lipids and lipid-like molecules	Fatty Acyls	Fatty acid esters	-0.181179	-0.0429292	-0.0332747	-0.186175	-0.0530203	-0.388451	-0.0294774	0.247175	0.255585	0.432421	0.321844	0.216802	0.454357	0.404437	0.157475	0.390957	0.0489894	0.103521	-0.143562	-0.303225	-0.372682	-0.117137	-0.29613	-0.0423642	-0.298344	0.146244	-0.032667	-0.0356276	-0.545643	-0.276459	-0.0673392	0.121125	0.0315964	0.0566312	0.0428516	0.0136762
4-Methyl-1-phenyl-2-pentanol	HMDB0031568	C12H18O	179.143	10.5541	pos	M+H	-1.41945	37.6	0	*	Benzenoids	Benzene and substituted derivatives	Unclassified	0.18541	-0.0911095	-0.224343	-0.459673	0.00332366	-0.391519	-0.0668025	0.0170613	-0.164697	0.540327	-0.106745	-0.123082	-0.0497007	0.278162	0.149319	-0.0587868	-0.113449	0.0368428	-0.264737	0.156276	-0.0740861	0.053317	0.22101	0.119428	0.0410792	0.395626	0.207441	0.0516491	-0.0896408	0.0463068	0.100637	0.135458	-0.195184	-0.166124	-0.159519	0.0605255
Jasmonic acid	HMDB0032797	C12H18O3	211.133	10.5541	pos	M+H	-1.61494	38.7	0	***	Lipids and lipid-like molecules	Fatty Acyls	Lineolic acids and derivatives	0.0347578	-0.0441192	0.16029	-0.0130991	-0.178307	0.821693	0.249042	-0.0546749	-0.058029	-0.093073	-0.0153171	-0.0593489	-0.0622491	-0.122423	-0.0837643	-0.0802028	-0.0161558	-0.0477181	-0.0637291	-0.132216	-0.0260209	0.0808206	0.0700858	-0.0477698	-0.0529428	0.0414236	-0.104812	-0.114322	-0.12119	-0.0954014	-0.0395763	0.0140281	0.1105	0.0802048	0.092637	-0.0290215
(±)-1,4-Nonanediol diacetate	HMDB0037184	C13H24O4	245.174	10.5541	pos	M+H	-1.71807	37.8	0	*	Lipids and lipid-like molecules	Fatty Acyls	Fatty alcohol esters	0.170129	0.174272	0.18583	0.136891	0.17089	0.157523	0.111733	0.132268	-0.812972	-0.81339	-0.00813941	-0.812326	-0.81417	-0.0395398	-0.0555983	-0.812941	0.155126	0.127888	0.147616	0.16558	0.168058	0.15854	0.152403	0.114693	0.16022	0.12243	0.152711	0.152389	0.125061	0.151557	0.155408	0.118322	0.139237	0.150982	0.155986	0.155333
3β,7α-Dihydroxy-5-cholestenoate	HMDB0012454	C27H44O4	415.32	10.5541	pos	M+H-H2O	-1.62544	37.8	0	**	Lipids and lipid-like molecules	Steroids and steroid derivatives	Bile acids, alcohols and derivatives	-0.258978	0.0165525	0.0630887	-0.466737	-0.0250317	0.0437848	0.0380432	0.180513	0.2761	0.243214	-0.000911005	0.239044	-0.0485728	0.115546	0.217572	0.183296	0.0695392	0.0947225	-0.328795	-0.228617	-0.366103	-0.0714409	-0.0643786	0.216893	-0.19844	0.223471	-0.0880079	-0.21085	0.0743512	-0.60636	0.39364	-0.0906415	0.121556	0.00153881	0.22388	0.0175174
PC(O-10:1(9E)/0:0)	LMGP01060027	C18H38NO6P	434.207	10.5541	pos	M+K	-0.125554	38.2	0		Lipids and lipid-like molecules	Glycerophospholipids	Glycerophosphocholines	-0.349424	0.0732278	-0.0130902	-0.136867	0.00273514	-0.202458	0.225717	-0.032628	0.344133	0.0200714	0.275909	0.146777	0.492903	0.407429	0.27108	-0.121245	0.00199365	0.105178	-0.198441	0.0208132	-0.281721	0.0396215	-0.392638	0.149972	-0.418703	0.0376061	0.108511	-0.112121	-0.507097	0.0102217	-0.332343	0.0562806	0.107441	0.0153906	0.0777843	0.107981
N6-Carbamoyl-L-threonyladenosine	HMDB0041623	C15H20N6O8	451.099	10.5541	pos	M+K	4.2689	37.5	0		Nucleosides, nucleotides, and analogues	Purine nucleosides	Unclassified	0.45512	0.110448	-0.0786963	-0.54488	0.0899387	0.198527	-0.263932	-0.097321	0.431126	-0.317081	0.228948	-0.0103087	-0.0500645	0.399682	0.0672069	0.177637	0.160839	0.389403	-0.203675	-0.0991192	-0.0601816	-0.144446	-0.394377	-0.351011	0.34084	0.20624	0.183214	-0.138996	-0.0824357	-0.124838	-0.226289	-0.20494	-0.364225	-0.0239577	0.10331	0.238292
xi-4,5-Dihydro-2,4(5)-dimethyl-1H-imidazole	HMDB0037787	C10H20N4	235.132	10.5706	pos	M+K	2.75371	38.6	0		Organoheterocyclic compounds	Imidolactams	Unclassified	-0.0375795	-0.145515	-0.0401988	-0.522235	-0.00205517	0.125476	-0.118861	-0.16637	-0.0674169	0.0272829	-0.00538287	-0.0183215	0.208675	0.0694858	-0.0245223	0.207654	-0.357682	0.0417918	0.0822894	-0.0433035	0.0452508	0.122674	-0.0284842	0.105046	-0.168107	-0.149227	0.108542	-0.0754559	0.0705776	0.358854	0.169641	0.477765	-0.113759	-0.0918782	-0.0984365	0.0537872
(E)-3-Hexadecenoic acid	HMDB0033791	C16H30O2	272.258	10.5706	pos	M+NH4	-1.55128	36.3	0	*	Lipids and lipid-like molecules	Fatty Acyls	Fatty acids and conjugates	0.348702	-0.217181	-0.0772424	-0.0488017	0.131923	-0.580014	-0.141375	-0.476612	0.419986	0.375199	-0.184021	0.31362	0.230649	0.150794	0.0635571	0.264254	0.236653	0.164511	0.122446	0.299643	0.0187839	-0.565529	0.0435699	-0.0289181	0.0595423	0.201364	0.296225	-0.0244834	-0.570281	-0.234812	-0.310601	0.352448	-0.162706	0.0507871	-0.0672312	-0.454851
2-Heptadecanone	HMDB0031040	C17H34O	272.294	10.5706	pos	M+NH4	-1.92272	37.7	0	*	Organic oxygen compounds	Organooxygen compounds	Carbonyl compounds	0.0468787	-0.142766	-0.387535	-0.113036	-0.234512	-0.225849	-0.205157	-0.24788	0.0985202	0.174728	0.0310045	-0.229302	-0.0614369	0.0644756	0.149332	0.0206165	-0.00847184	0.112494	0.0101495	0.0694997	-0.0260004	-0.0282734	-0.154211	-0.0274448	-0.0110148	-0.175478	0.132144	-0.244765	-0.382017	-0.208414	-0.194636	0.0826812	0.578153	0.570697	0.554363	0.612465
2,4-Nonanedione	HMDB0031263	C9H16O2	311.223	10.5662	neg	2M-H	1.40347	38.9	0	*	Organic oxygen compounds	Organooxygen compounds	Carbonyl compounds	-0.320949	-0.318918	-0.318461	-0.315645	-0.315616	-0.315324	-0.318725	-0.318205	0.667502	0.66583	0.678733	0.670256	0.657496	0.659745	0.675711	0.662686	-0.319459	-0.320032	-0.319733	-0.31736	-0.320799	-0.32018	-0.318486	-0.321267	-0.316933	-0.320096	-0.318975	-0.319586	-0.319352	-0.320624	-0.320683	-0.319339	0.591883	0.573399	0.582062	0.569442
3-hydroxyundecanoyl carnitine	HMDB0061637	C18H35NO5	328.248	10.5706	pos	M+H-H2O	-1.69082	37.2	0	*	Lipids and lipid-like molecules	Fatty Acyls	Fatty acid esters	0.0109826	0.370988	0.267971	-0.176885	0.117031	-0.0986151	-0.107245	-0.142745	0.15827	-0.016966	-0.0521751	-0.0153353	-0.00360583	0.371705	0.108176	0.112054	0.0955218	0.547305	0.0289597	0.152368	0.390267	-0.143813	-0.216449	0.113932	-0.0632036	0.0614536	-0.255174	-0.0616432	-0.0666301	0.0418609	-0.0922278	-0.0175561	-0.452695	-0.215514	-0.367327	-0.38304
[(2Z)-3-oxo-2-(phenylmethylidene)propoxy]sulfonic acid	HMDB0133624	C10H10O5S	483.045	10.5833	neg	2M-H	4.22583	36.7	0	*	Phenylpropanoids and polyketides	Cinnamaldehydes	Unclassified	-0.00464083	-0.0714171	-0.108718	0.231171	0.181355	0.237069	0.112175	-0.102867	-0.00867624	-0.127824	-0.131494	-0.171682	-0.181261	-0.0896277	-0.218621	-0.00114766	-0.0519375	0.445327	-0.137381	0.129955	0.0850608	0.236885	0.23164	0.143777	0.256666	0.055985	0.0648105	0.0693842	-0.0304523	0.105631	0.142127	0.161159	-0.276847	-0.554673	-0.267424	-0.353486
3-hydroxypristanic acid	HMDB0061651	C19H38O3	332.315	10.5871	pos	M+NH4	-2.04414	37.5	0	*	Lipids and lipid-like molecules	Prenol lipids	Diterpenoids	0.0708768	0.110683	0.0889397	0.0135996	0.101991	0.0926666	0.11711	0.0928572	0.0663841	0.0999996	0.12064	0.0969083	0.0667198	-0.84596	-0.027631	0.0789491	0.0615027	0.0987669	0.0885433	0.0776874	0.061949	0.0676734	0.073628	0.063242	-0.840126	0.0278811	0.0599352	-0.032118	-0.84269	0.040652	0.00568031	0.0478086	0.153318	0.15404	0.142475	0.145419
8-Hydroxy-4(6)-lactarene-5,14-diol	HMDB0035780	C15H26O3	255.195	10.6036	pos	M+H	-1.88348	37.4	0	*	Organic oxygen compounds	Organooxygen compounds	Alcohols and polyols	-0.0473608	-0.0793876	-0.0181434	-0.204832	-0.0847719	-0.240416	-0.180053	0.071938	0.502407	0.332439	0.0236749	0.239389	-0.0472616	0.102566	0.132522	0.194895	-0.12903	-0.185721	-0.160328	-0.0222267	-0.310866	0.206962	0.027963	-0.0108245	0.106973	0.329087	0.268649	0.0529948	-0.171107	-0.262272	0.0402779	0.075007	-0.197269	0.162951	-0.497593	-0.0212337
Sphingosine-1-phosphate	HMDB0000277	C18H38NO5P	380.255	10.6036	pos	M+H-H2O, M+H, M+Na	-2.55953	56.2	88.7	**	Lipids and lipid-like molecules	Sphingolipids	Phosphosphingolipids	-0.152748	-0.163122	-0.194947	0.0139462	-0.110749	-0.390986	0.137204	0.0851858	0.475664	0.0741855	-0.0271315	0.0372099	0.58191	-0.0423579	0.461623	-0.126964	-0.123222	0.215265	-0.227068	-0.28939	-0.41809	-0.132728	0.0111404	0.0658434	-0.136996	0.147609	0.0323827	-0.0451501	-0.333758	-0.250356	-0.246584	0.0233145	0.256613	0.234788	0.271343	0.287124
Alpha-linolenyl carnitine	HMDB0006319	C25H43NO4	422.326	10.6036	pos	M+H	-1.60278	51.4	65.1	*	Lipids and lipid-like molecules	Fatty Acyls	Fatty acid esters	-0.330226	-0.237217	-0.0991982	-0.0403998	-0.291229	-0.0961121	-0.00757271	-0.192687	0.460715	0.376186	0.485001	0.387363	0.520676	0.564136	0.348013	0.3326	-0.230048	-0.0181972	-0.157502	-0.248013	-0.435864	-0.261704	-0.280873	-0.067306	-0.0061434	0.0375018	0.0512559	-0.224223	-0.26743	-0.0480238	-0.144456	-0.0898713	0.0349225	0.059998	0.0806324	0.0352974
1-(2-methoxy-13-methyl-tetradecanyl)-sn-glycero-3-phosphoethanolamine	LMGP02060011	C21H46NO7P	478.301	10.6036	pos	M+H-H2O, M+Na	-1.53719	37.5	0		Lipids and lipid-like molecules	Glycerophospholipids	Glycerophosphoethanolamines	0.224031	0.522301	0.561318	0.159429	0.292509	0.179582	-0.0185066	0.216783	-0.293091	0.0337571	0.0173564	0.105662	0.0223803	-0.00997207	-0.293455	0.0426947	-0.018171	0.0605928	-0.145451	0.045088	0.103119	0.0113273	-0.140812	-0.256201	-0.0551837	0.0457764	-0.438682	-0.107335	-0.19663	-0.290715	-0.350999	-0.0608097	-0.120533	0.051332	-0.0358106	0.137319
Venoterpine	HMDB0030175	C9H11NO	194.082	10.6177	neg	M+FA-H	-3.80918	37.8	0	*	Organoheterocyclic compounds	Pyridines and derivatives	Unclassified	-0.462389	-0.202725	-0.209737	0.233702	-0.0638218	0.00886905	0.27145	0.48696	-0.48071	-0.51304	-0.19213	-0.0349254	-0.0261155	0.0502723	0.0808117	0.348835	-0.334163	-0.349203	-0.411818	0.0986953	-0.0630732	0.237495	0.463456	0.145982	-0.0290186	-0.103257	-0.0248999	-0.171096	-0.0903875	0.273792	0.258391	0.320373	0.153974	0.052917	0.189113	0.0874235
Nornicotine	HMDB0001126	C9H12N2	295.192	10.6177	neg	2M-H	-3.41631	37.2	0	*	Organoheterocyclic compounds	Pyridines and derivatives	Pyrrolidinylpyridines	-0.753239	0.161889	0.18463	0.0546466	-0.748001	-0.747714	0.222372	0.202029	0.097533	0.246449	0.156914	0.107915	0.0842009	0.0939427	0.0568924	0.144274	0.198516	0.147475	0.100648	0.0866146	0.0466207	0.0752797	0.147994	-0.753551	0.0786782	-0.752401	0.110535	0.101163	0.128983	0.0550305	0.0865519	0.101998	0.122537	0.108481	0.118669	0.125443
Phytosphingosine-1-P	HMDB0012280	C18H40NO6P	378.242	10.6177	neg	M-H2O-H	1.21814	38.8	1.48	*	Lipids and lipid-like molecules	Sphingolipids	Phosphosphingolipids	-0.251639	-0.205269	-0.17055	0.0262867	-0.0337408	-0.389544	0.188963	0.102953	0.466944	0.0663612	-0.0906341	0.0335651	0.593654	-0.0814102	0.425719	-0.157965	-0.0787677	0.25329	-0.258427	-0.260083	-0.406346	-0.0954746	0.0432182	0.181593	-0.0987819	0.118536	0.0248261	0.0340865	-0.347256	-0.22128	-0.239404	-0.00952446	0.212756	0.204158	0.238027	0.181161
MG(0:0/20:4(8Z,11Z,14Z,17Z)/0:0)	HMDB0011549	C23H38O4	396.31	10.6197	pos	M+NH4	-1.61907	37.7	0	***	Lipids and lipid-like molecules	Endocannabinoids	Unclassified	0.0448993	0.0464114	0.0613092	0.0551705	0.0497833	-0.0139069	0.0510059	0.0822584	0.093828	0.145355	0.137422	0.104928	0.0955268	0.1251	0.0860613	0.122491	0.0225143	0.0600892	0.0104244	-0.0565777	-0.854645	-0.0267858	-0.011723	0.0163858	-0.000842028	0.077661	0.0594137	-0.0204732	-0.853226	0.00734045	0.0335088	0.0346727	0.0361423	0.070015	0.0505467	0.057915
Cinitapride	HMDB0015698	C21H30N4O4	420.259	10.6197	pos	M+NH4, M+Na, M+H	-4.82504	36.8	0		Benzenoids	Benzene and substituted derivatives	Nitrobenzenes	0.113488	0.187211	0.18462	0.146488	0.144125	0.145015	0.11576	0.133973	-0.116375	-0.812191	-0.812789	-0.166305	-0.151425	-0.103105	-0.192431	-0.811799	0.10587	0.0751842	0.0678662	0.0807006	0.156395	0.114181	0.068275	0.0465004	0.116156	0.0483337	0.062621	0.100292	0.106001	0.0720202	0.109122	0.0696787	0.146104	0.151517	0.149389	0.149536
LysoSM(d18:1)	HMDB0006482	C23H50N2O5P+	466.352	10.6197	pos	M+H	-2.01221	37.9	0	**	Lipids and lipid-like molecules	Sphingolipids	Phosphosphingolipids	-0.234255	0.105953	-0.000555671	-0.134921	-0.0233707	0.01072	-0.0545479	0.184991	0.27473	0.223579	-0.0350835	0.331706	0.110983	-0.123333	0.185065	0.0584748	0.0950002	0.0456176	-0.0189071	-0.264824	-0.218113	-0.136038	-0.102061	-0.05466	0.015175	0.146329	-0.00416837	-0.159397	-0.668294	-0.00513752	0.150561	0.167592	-0.0179573	-0.0349456	0.115431	0.0686654
Furanofukinin	HMDB0036640	C16H24O2	293.176	10.6349	neg	M+FA-H	1.71086	45	32.3	*	Lipids and lipid-like molecules	Prenol lipids	Sesquiterpenoids	-0.0733357	-0.149378	0.239471	0.482436	-0.0884827	0.0678973	-0.0416576	0.243539	-0.0455069	-0.148614	-0.0278327	-0.0307169	0.121861	0.0744598	0.0458738	-0.195867	-0.0137152	0.0790809	0.0580777	0.0314165	-0.121799	0.164293	0.32169	0.0198401	-0.0407065	0.0029421	0.0603744	0.190552	0.141767	0.145552	-0.063772	0.091784	-0.296619	-0.517564	-0.344429	-0.382911
Homodihydrojasmone	HMDB0031181	C12H20O	198.185	10.636	pos	M+NH4	-1.37972	38	0	*	Organic oxygen compounds	Organooxygen compounds	Carbonyl compounds	0.176315	-0.35466	-0.271996	-0.0202434	0.11322	0.379332	-0.0978081	0.0677727	-0.23185	0.190774	0.0729984	-0.266154	0.64534	0.316008	0.317292	0.205246	-0.0833391	-0.0337282	-0.0434068	-0.330877	-0.0363646	-0.121999	0.0261033	-0.187771	0.141939	0.147723	0.0793478	0.0965567	0.144322	0.0463549	-0.30732	0.00442447	-0.0740013	-0.348052	-0.0742387	-0.287257
Kessyl glycol	HMDB0037197	C15H26O3	293.151	10.636	pos	M+K	-3.13616	36.1	0	*	Organoheterocyclic compounds	Oxepanes	Unclassified	0.235093	0.259123	0.252265	0.244658	0.253349	0.233753	0.224041	0.204481	-0.738886	-0.739302	-0.739983	-0.738245	-0.740077	-0.740877	-0.740419	-0.738855	0.238756	0.148378	0.202085	0.217403	0.216279	0.229098	0.199419	0.166615	0.226009	0.18261	0.198458	0.203023	0.214223	0.19032	0.202156	0.181054	0.210929	0.198594	0.186455	0.198015
9-Decenoylcholine	HMDB0013206	C15H30NO2+	295.19	10.636	pos	M+K	-3.33294	38.1	0	*	Organic nitrogen compounds	Organonitrogen compounds	Quaternary ammonium salts	0.197572	-0.0272146	0.171964	0.0643236	0.000690629	0.278105	0.155011	0.306196	-0.116243	-0.144889	0.313227	-0.212882	0.163464	0.208412	0.088775	0.0410309	-0.573634	-0.02044	-0.0561661	0.0604639	-0.381974	-0.0672531	0.306285	-0.489967	-0.0273839	-0.0346989	0.14464	0.254046	0.127917	0.185847	-0.398795	0.393769	-0.314598	-0.606231	0.134878	-0.124248
2-Cyclotetradecen-1-one	HMDB0039884	C14H24O	209.19	10.6529	pos	M+H-H2O, M+H	-1.3532	45.7	33.5		Organic oxygen compounds	Organooxygen compounds	Carbonyl compounds	-0.0299873	-0.0994773	0.18256	0.0614476	0.279353	0.196946	0.172824	0.0371934	-0.0357366	0.0200546	0.206248	-0.139141	0.146798	0.198004	0.109399	0.120056	0.161815	0.169015	-0.0207347	-0.0813245	0.0588452	-0.0457721	0.165647	0.19742	-0.0907016	-0.000700431	0.135733	0.145933	0.0948416	0.118143	0.207894	0.1268	-0.720647	-0.714421	-0.668252	-0.666073
4-Hydroxy-3-methoxy-2,10-bisaboladien-9-one	HMDB0033917	C16H26O3	267.195	10.6529	pos	M+H-H2O, M+H	-1.72146	37	0	*	Lipids and lipid-like molecules	Prenol lipids	Sesquiterpenoids	-0.00460234	-0.244442	0.00304483	-0.0579548	-0.202476	-0.114427	-0.0479912	-0.0864927	-0.0356415	0.0628573	0.320106	-0.0418151	0.0118064	0.44648	-0.186048	0.755558	-0.00491691	0.0254658	-0.178635	-0.137483	-0.134758	-0.0402996	-0.149611	-0.133266	0.0204725	-0.112749	0.0131313	0.0833815	0.162935	-0.154136	0.127122	-0.127301	-0.0129536	0.0426337	0.047584	0.085421
beta-Kessyl alcohol	HMDB0031384	C15H26O2	283.192	10.6522	neg	M+FA-H	1.55286	45.6	36.4	*	Lipids and lipid-like molecules	Prenol lipids	Sesquiterpenoids	-0.0925046	-0.326734	0.0807881	0.0100398	-0.321075	-0.149441	0.0725505	-0.0997314	0.083343	0.237121	0.318247	-0.0218393	0.0265864	0.447477	-0.179711	0.666542	0.0906075	0.0328703	-0.107133	-0.144244	-0.116299	0.0386607	-0.333458	-0.172682	-0.0802046	-0.232991	-0.0679032	0.132138	0.165295	-0.199763	0.0792163	-0.175038	0.0866068	0.0889474	0.0836945	0.0800216
Dihydromarasmone	HMDB0036051	C15H20O5	281.138	10.6696	pos	M+H	-1.65126	37.3	0	*	Organoheterocyclic compounds	Furofurans	Unclassified	0.126677	-0.20154	0.407036	-0.238331	-0.172797	-0.0762424	-0.548887	-0.214639	0.09472	-0.03556	-0.0510442	0.0607472	0.0370264	0.230285	-0.111877	0.187083	0.0418956	0.26282	0.285158	0.234153	-0.126024	0.177612	-0.00867135	0.0758461	0.3704	0.0564483	0.0210011	0.0682602	-0.0959823	0.12821	-0.140306	-0.0542068	-0.592964	0.0222703	0.0444572	-0.263034
12,13-DHOME	HMDB0004705	C18H34O4	313.239	10.6693	neg	M-H	1.58559	48.2	49.3	***	Lipids and lipid-like molecules	Fatty Acyls	Fatty acids and conjugates	-0.156541	-0.281322	-0.297798	0.175158	-0.441643	-0.250959	-0.252269	-0.326006	0.530566	0.486236	0.485581	0.479403	0.511129	0.511278	0.558357	0.472965	-0.271821	-0.12834	-0.120021	-0.143042	-0.136046	-0.221275	-0.369629	-0.195094	-0.258246	-0.166624	-0.214094	-0.241823	0.0157863	-0.387336	-0.0191936	-0.323989	0.239942	0.246142	0.244446	0.246125
Armillaripin	HMDB0030404	C24H30O6	415.211	10.6696	pos	M+NH4, M+Na, M+K, M+H	-1.48537	41.1	13	*	Lipids and lipid-like molecules	Prenol lipids	Sesquiterpenoids	0.551132	0.133691	0.171089	-0.277453	0.0541956	-0.312374	-0.448868	-0.359093	0.271097	0.0871704	0.129412	-0.065045	0.102239	0.0126471	-0.244278	-0.285374	0.156012	0.362102	0.1673	0.0926823	-0.0799662	-0.0492388	-0.0531891	-0.0956775	0.451514	0.290891	0.306988	0.199485	-0.0329355	0.000850963	-0.319294	0.0606367	-0.309266	-0.109866	-0.242609	-0.316607
Pectachol	HMDB0039064	C26H34O6	460.269	10.6696	pos	M+NH4	-1.61208	53.5	74.7		Phenylpropanoids and polyketides	Coumarins and derivatives	Unclassified	-0.464238	-0.397599	-0.352064	-0.479698	-0.0574918	-0.192817	-0.262007	0.0339866	-0.510941	-0.218318	0.0130077	-0.026113	0.292484	0.248601	0.131249	0.153384	-0.5736	-0.065577	-0.049793	0.1347	0.0794535	0.0604246	0.4264	0.267778	-0.207609	0.0220831	0.326572	0.126574	0.222817	0.326288	0.0380887	0.373557	0.132814	-0.00203415	0.212813	0.236827
Withanolide A	HMDB0034415	C28H38O6	488.301	10.6696	pos	M+NH4	0.332226	37	0	*	Lipids and lipid-like molecules	Steroids and steroid derivatives	Steroid lactones	-0.0289562	0.238393	0.135582	-0.703519	0.149876	0.047827	0.117373	-0.0378285	-0.232368	0.0960224	0.156692	0.028358	-0.16029	0.267864	0.15761	0.236509	-0.410174	-0.106005	-0.0757789	0.23035	-0.415247	-0.307961	0.296481	0.031575	-0.0799744	0.043255	0.223962	0.051015	-0.0975666	0.149866	0.116449	-0.352534	0.0211524	-0.0416024	0.141184	0.112407
Ethyl (E)-2-nonenoate	HMDB0031272	C11H20O2	167.143	10.6858	pos	M+H-H2O	-1.23284	38.2	0	*	Lipids and lipid-like molecules	Fatty Acyls	Fatty acid esters	-0.0537933	0.0501002	-0.272319	-0.259173	-0.451391	-0.148951	-0.135667	-0.391283	-0.463187	0.144094	0.433639	-0.0685263	0.317692	-0.00791935	-0.105605	0.090894	-0.0983392	0.410759	-0.265544	-0.346631	-0.38026	0.0844547	0.013043	0.472431	-0.156703	0.536813	0.422284	0.373359	0.0974299	0.398891	0.251562	0.328071	-0.290098	-0.1965	-0.218501	-0.115124
10-Undecenal	HMDB0031128	C11H20O	186.185	10.6858	pos	M+NH4	-1.4728	38.5	0	*	Organic oxygen compounds	Organooxygen compounds	Carbonyl compounds	-0.172112	-0.31437	0.0861654	0.0666667	0.579517	0.192216	0.0976909	-0.0296357	-0.420483	0.0862893	0.0599615	-0.232105	0.303684	0.0633904	0.25991	-0.165329	-0.180785	-0.0291603	0.00962633	-0.0362136	-0.367647	-0.219593	0.490048	-0.272444	-0.0123984	0.0437211	-0.107466	-0.0337819	0.0837244	0.156153	-0.230088	0.110518	0.142413	0.00496588	0.017142	-0.0301909
Gamma-Linolenic acid	HMDB0003073	C18H30O2	279.231	10.6858	pos	M+H	-1.53441	38.3	0	***	Lipids and lipid-like molecules	Fatty Acyls	Lineolic acids and derivatives	-0.242465	-0.279652	-0.235302	-0.065844	-0.312779	-0.25593	-0.240862	-0.275365	0.606603	0.549845	0.5514	0.534265	0.607824	0.619937	0.687221	0.516125	-0.247295	-0.126003	-0.221489	-0.173484	-0.167425	-0.245002	-0.243538	-0.252183	-0.246405	-0.225118	-0.164497	-0.25804	-0.116044	-0.220555	-0.16527	-0.23073	0.141227	0.0866465	0.15136	0.158825
2,4-Hexadienyl propionate	HMDB0032314	C9H14O2	307.192	10.6866	neg	2M-H	1.33521	38.7	0	*	Organic acids and derivatives	Carboxylic acids and derivatives	Carboxylic acid derivatives	-0.458061	-0.19642	0.13762	-0.170672	-0.571199	0.0490285	0.21543	-0.164279	0.252359	0.23079	0.051042	-0.0571085	-0.239421	0.428801	-0.269141	0.0971437	0.147276	-0.0938123	0.108894	0.0646472	0.0731096	0.216076	-0.143363	0.112762	-0.0163507	-0.157706	-0.266645	0.0152742	0.419141	-0.0488022	0.234735	0.0531722	-0.0861651	-0.015306	0.073121	-0.0259712
4,5beta-Dihydrocortisone	LMST02030095	C21H30O5	363.216	10.6858	pos	M+H	-2.13884	36.5	0	**	Lipids and lipid-like molecules	Steroids and steroid derivatives	Hydroxysteroids	-0.223858	-0.0391283	-0.28347	0.369792	-0.460513	-0.325093	0.111576	-0.107528	0.132934	-0.48539	0.27635	0.096134	-0.150812	0.152381	-0.0422174	-0.222054	-0.276982	-0.224869	0.333199	-0.145817	-0.200165	0.0238648	0.231311	0.49661	0.207998	-0.0644503	-0.133356	-0.129425	0.51461	0.304677	-0.466265	0.340767	0.227076	-0.0205509	0.0885347	0.0941299
PC(0:0/14:0)	LMGP01050073	C22H46NO7P	512.3	10.6866	neg	M+FA-H	1.43322	54.1	74		Lipids and lipid-like molecules	Glycerophospholipids	Glycerophosphocholines	-0.0136935	-0.101652	0.0920988	0.629081	0.0338374	0.00865069	0.335125	0.0438106	0.196365	-0.231229	-0.160771	-0.147993	-0.182471	-0.368637	0.226715	-0.370919	-0.27019	0.155701	0.08296	0.362733	0.139152	-0.217587	0.358461	-0.156714	-0.271277	0.108296	-0.288485	-0.279767	0.0413585	0.268915	-0.19305	0.388549	-0.0405733	-0.066577	-0.0489665	-0.0612564
8,11-Heptadecadienal	HMDB0041334	C17H30O	268.263	10.7015	pos	M+NH4	-1.90082	38.2	0	*	Lipids and lipid-like molecules	Fatty Acyls	Fatty aldehydes	0.0340744	0.102047	0.0458891	0.128307	0.0393423	0.102584	0.154574	0.0296996	-0.00403723	-0.0255254	-0.0161873	-0.0227476	-0.0410592	0.0207684	-0.845426	-0.0844299	0.0442292	0.0341504	0.0406053	0.0750317	0.127212	0.0552943	0.0743575	0.110884	0.0119823	0.0434682	-0.84249	0.038383	0.0238115	0.107619	0.122247	0.0181486	0.077831	0.0662613	0.0769878	0.0761142
Saxitoxin	HMDB0029368	C10H17N7O4	282.131	10.7015	pos	M+H-H2O	-1.0625	37.9	0	*	Phenylpropanoids and polyketides	Saxitoxins, gonyautoxins, and derivatives	Unclassified	-0.0152259	0.0124527	0.001484	0.0945431	0.0377174	0.0266358	0.0892203	0.0535604	0.0434671	0.033902	-0.0065387	-0.0320668	-0.0137127	0.012578	0.073938	-0.0182411	-0.0280362	0.0416265	-0.0336355	0.0574465	0.0677644	-0.0642084	0.0563241	0.0343601	-0.90079	0.0469702	-0.029754	0.0140184	0.0301491	0.0849301	0.0343148	0.0992096	0.010969	0.0217536	0.041799	0.0210756
Pentadecanoylcarnitine	HMDB0062517	C22H43NO4	386.326	10.7015	pos	M+H	-1.84397	54.1	81.8	*	Lipids and lipid-like molecules	Fatty Acyls	Fatty acid esters	-0.3686	-0.0801274	-0.119863	-0.0751182	-0.28095	0.6314	-0.0419579	0.00650763	0.0533705	0.0355061	0.121016	0.142081	0.309296	-0.0405793	0.055662	0.0577034	0.0569928	0.0336904	-0.100799	-0.0285679	-0.170171	-0.0713387	0.0259249	-0.012724	-0.0912035	0.105336	-0.132444	-0.0160289	-0.24947	-0.124865	0.0610439	-0.0137774	0.0791857	0.0806089	0.0965911	0.0666693
N-(9,12-octadecadienoyl)-glutamine	LMFA08020216	C23H40N2O4	426.332	10.7015	pos	M+H, M+NH4	-0.776784	37.2	0		Lipids and lipid-like molecules	Fatty Acyls	Fatty amides	-0.039127	-0.009589	0.00262513	0.0460988	0.054098	0.0622906	-0.0657887	0.0472743	0.217488	0.212887	0.219239	0.211839	0.211551	0.213127	0.218201	0.211115	0.00371703	-0.780761	0.00227034	0.0365101	-0.011341	-0.0453232	-0.779332	-0.0102941	0.0398905	-0.0115607	-0.0120619	-0.780349	0.0223609	0.00932917	-0.00596752	0.00803762	0.123323	0.124117	0.126654	0.127452
LysoPC(14:0/0:0)	HMDB0010379	C22H46NO7P	468.308	10.7015	pos	M+H, M+Na	-1.23074	57.7	92.3	*	Lipids and lipid-like molecules	Glycerophospholipids	Glycerophosphocholines	-0.00516106	-0.146061	0.0386701	0.602703	0.033586	-0.0704936	0.407874	0.0259544	0.192811	-0.269941	-0.112976	-0.140741	-0.152754	-0.354585	0.363267	-0.397297	-0.339173	0.208757	0.0240238	0.486224	0.18135	-0.352503	0.429409	-0.219177	-0.352728	0.0534508	-0.363987	-0.34799	-0.0274106	0.326947	-0.229363	0.517003	0.000975182	-0.0130429	0.00989339	-0.00751375
Frangulanine	HMDB0030199	C28H44N4O4	545.334	10.7038	neg	M+FA-H	-0.72524	38.2	0	*	Organic acids and derivatives	Carboxylic acids and derivatives	Amino acids, peptides, and analogues	0.223659	0.25403	0.246919	0.245226	0.239069	0.232787	0.219176	0.223546	-0.744289	-0.74464	-0.745215	-0.743747	-0.745294	-0.74597	-0.745583	-0.744263	0.229083	0.18738	0.20121	0.215346	0.218261	0.226073	0.195773	0.185801	0.220878	0.180484	0.197772	0.219179	0.218036	0.206072	0.197329	0.185639	0.197006	0.196951	0.196533	0.199786
Methyl dodecanoate	HMDB0031018	C13H26O2	197.19	10.7175	pos	M+H-H2O	-1.18176	37	0	*	Lipids and lipid-like molecules	Fatty Acyls	Fatty acid esters	-0.21653	-0.590763	-0.0231675	-0.480194	-0.501707	-0.271145	0.0166787	-0.0387939	-0.226823	-0.187308	0.0563934	0.0210817	0.179683	-0.0816038	0.217871	0.398681	-0.0340422	0.32832	-0.222961	0.0165726	-0.0581846	0.181986	0.0184573	0.359691	-0.182003	0.409237	0.401629	0.10474	-0.0669543	0.173393	0.120967	0.347704	-0.063733	0.0320668	-0.0429168	-0.0963212
Myristoylglycine	HMDB0013250	C16H31NO3	268.227	10.7175	pos	M+H-H2O	-1.40498	36.7	0	*	Organic acids and derivatives	Carboxylic acids and derivatives	Amino acids, peptides, and analogues	-0.309888	-0.438287	0.138363	0.031331	-0.103962	-0.358063	0.328837	0.00168584	0.0969319	0.0391863	0.509166	-0.00345428	0.224296	-0.0841035	0.16996	-0.0317361	0.444273	0.12495	-0.183559	-0.490834	-0.0790206	0.148389	0.185156	0.273042	0.20043	0.00564406	0.167936	0.013506	0.145926	0.124057	-0.36359	-0.00339946	-0.257828	-0.103232	-0.132996	-0.429114
3-hydroxypentadecanoyl carnitine	HMDB0061641	C22H43NO5	402.321	10.7175	pos	M+H	-1.55826	37.7	0	*	Lipids and lipid-like molecules	Fatty Acyls	Fatty acid esters	-0.0362458	-0.546026	-0.245193	-0.45833	-0.137272	-0.469003	-0.0219342	-0.0465927	0.106899	-0.277906	0.015453	0.301546	0.209402	0.327318	0.0934302	0.176251	0.0811571	0.332452	0.212613	-0.278536	0.0189208	0.11324	0.362812	-0.324055	0.344277	0.381837	0.453974	-0.216503	-0.399039	0.120818	0.109005	-0.337783	-0.0671527	0.103555	-0.135279	0.131888
Stearyl citrate	HMDB0032521	C24H44O7	462.342	10.7175	pos	M+NH4	-1.50091	36.8	0	*	Organic acids and derivatives	Carboxylic acids and derivatives	Tricarboxylic acids and derivatives	0.17699	0.213019	0.218975	0.219366	0.231435	0.211548	0.198064	0.197452	-0.766638	-0.76704	-0.7677	-0.766017	-0.767791	-0.768565	0.0295221	-0.766608	0.183742	0.132351	0.184512	0.210351	0.213948	0.215281	0.182593	0.142744	0.197279	0.155884	0.150604	0.202439	0.184466	0.176797	0.194744	0.146619	0.201834	0.202908	0.193195	0.201696
5-Phenyl-1-pentanol	HMDB0031624	C11H16O	165.127	10.7339	pos	M+H	-1.163	38.1	0	*	Lipids and lipid-like molecules	Fatty Acyls	Fatty alcohols	0.0150858	-0.525827	0.101694	-0.251295	-0.130995	0.0921782	-0.367443	-0.0634625	0.215241	-0.19506	-0.0155043	0.13714	0.0473741	0.191663	0.0852093	-0.0357817	-0.094564	-0.102085	-0.186889	0.134469	0.0566289	0.168463	0.125082	0.0454993	0.0744419	-0.0104698	0.181743	-0.0360487	-0.00939493	-0.178044	-0.156932	0.474173	0.106796	-0.00426929	0.118347	-0.00716232
1-(1-Methylethenyl)-4-(1-methylethyl)benzene	HMDB0061813	C12H16	178.159	10.7339	pos	M+NH4	-1.45291	37.4	0	*	Lipids and lipid-like molecules	Prenol lipids	Monoterpenoids	0.0539386	-0.434479	-0.0631288	0.186892	0.194771	-0.108459	0.0518941	0.0897678	-0.359674	0.439473	-0.00879818	-0.560527	0.425719	-0.00793911	0.176524	-0.134768	0.0995932	0.0460692	-0.321816	0.102028	0.272095	-0.168263	0.0681332	-0.359026	0.00994881	0.418145	0.332275	-0.263503	0.00949956	-0.135535	0.0629706	-0.242216	0.0340226	0.306971	-0.340647	0.128048
Octadecylamine	HMDB0029586	C18H39N	270.315	10.7339	pos	M+H	-1.88879	37.2	0	*	Organic nitrogen compounds	Organonitrogen compounds	Amines	0.0657068	0.0294459	-0.0495996	-0.0488221	0.300534	-0.339631	-0.4616	-0.245823	-0.344156	0.151501	0.363465	0.0695701	0.0124076	-0.109171	-0.335621	0.116394	-0.130494	0.220565	0.20699	-0.199081	-0.0589893	0.269658	-0.635923	0.201365	0.342432	-0.207801	0.364077	0.293631	-0.00345852	0.225732	-0.0891902	0.108011	0.271951	-0.168263	-0.340252	0.154438
11-keto palmitic acid	HMDB0030978	C16H30O3	288.253	10.7339	pos	M+NH4	-1.86687	37.3	0	*	Lipids and lipid-like molecules	Fatty Acyls	Fatty acids and conjugates	-0.0576267	0.111331	-0.018892	-0.145285	-0.225687	-0.284932	-0.0474469	0.0582431	-0.0346576	-0.0997052	-0.212323	-0.125615	0.033121	-0.211322	-0.100724	-0.230563	0.151396	-0.0274163	-0.0461589	0.389349	-0.0569933	0.335833	0.505782	0.600004	0.147688	-0.148828	-0.0718941	-0.0934917	-0.399996	0.204692	-0.127756	-0.0901058	0.0554702	0.0963129	0.113247	0.0549528
2-Hydroxyhexadecanoylcarnitine	HMDB0013337	C23H45NO5	398.326	10.7339	pos	M+H-H2O	-1.36686	45.5	33.5	*	Unclassified	Unclassified	Unclassified	-0.182872	-0.0390399	-0.0857295	-0.198261	-0.103087	-0.370168	-0.0338666	0.131861	0.305686	0.452374	0.442198	0.314156	0.511624	0.462126	0.144511	0.460848	0.0897285	0.0825792	-0.256664	-0.343607	-0.488376	-0.159316	-0.313053	-0.0621135	-0.172835	0.0629079	0.076465	-0.179013	-0.474702	-0.167156	-0.132266	-0.0993319	0.0818914	0.0759273	0.0927618	0.0738118
Orotidylic acid	HMDB0000218	C10H13N2O11P	413.024	10.7383	neg	M+FA-H	-0.370242	37.2	0	**	Nucleosides, nucleotides, and analogues	Pyrimidine nucleotides	Pyrimidine ribonucleotides	-0.0564765	0.105762	-0.105997	0.155556	0.265297	0.314766	0.115416	0.0128419	-0.165498	-0.368637	-0.17323	-0.0297014	-0.169132	-0.260471	-0.223018	-0.131374	0.0366645	0.130477	-0.0520301	0.123401	-0.201431	0.47721	0.355277	0.0460093	0.162329	0.187437	0.446971	0.137886	0.0879125	-0.0879108	0.102071	0.202023	-0.52279	-0.19468	-0.350616	-0.372317
Adenosine triphosphate	HMDB0000538	C10H16N5O13P3	551.996	10.7555	neg	M+FA-H	4.67421	36	0	***	Nucleosides, nucleotides, and analogues	Purine nucleotides	Purine ribonucleotides	-0.114153	0.164094	0.0788082	0.139759	-0.395427	-0.253236	0.198709	0.0105647	0.088272	-0.00758392	0.292317	0.0705905	-0.570168	-0.114704	0.0756896	0.144098	0.164451	0.136083	0.220085	-0.0516933	-0.300049	0.0950994	0.053297	0.343596	-0.0585015	-0.319123	-0.246933	-0.0833129	0.137981	0.0611632	0.429832	0.056124	-0.21874	-0.097872	-0.0893984	-0.0397172
D-myo-Inositol 1,4-bisphosphate	HMDB0000968	C6H14O12P2	320.978	10.7728	neg	M-H2O-H	0.308302	38.1	0	**	Organic oxygen compounds	Organooxygen compounds	Alcohols and polyols	0.0598583	0.175253	0.018683	0.0731748	0.190394	0.180796	-0.0627899	0.101472	-0.00708303	-0.22591	-0.353401	0.0592152	-0.137797	-0.047096	0.111717	0.158829	-0.055021	0.200492	0.0199669	-0.0921169	-0.653891	0.236571	0.113992	-0.0069873	0.0340231	0.267672	0.346109	-0.0189906	0.114769	-0.55978	0.0919525	0.0495476	-0.0899308	-0.121451	-0.0611784	-0.111065
LysoPE(0:0/18:3(6Z,9Z,12Z))	HMDB0011478	C23H42NO7P	474.264	10.7728	neg	M-H	2.0704	41.1	20.3	*	Lipids and lipid-like molecules	Glycerophospholipids	Glycerophosphoethanolamines	-0.164689	-0.266662	-0.0415603	0.576278	-0.139258	0.0765313	0.00786874	-0.370074	-0.111397	-0.1754	0.0135669	-0.0940876	-0.325869	-0.0734504	-0.0785024	0.0281858	-0.27482	-0.283655	0.341377	0.526586	0.207583	-0.32449	-0.144051	-0.0574848	0.0541963	-0.423722	-0.183385	0.416494	0.457524	0.199494	0.340512	-0.0185649	0.0948138	0.0466247	0.085116	0.0783707
2-(9R-(15Z-docosenoyloxy)-3-methyl-2Z-decenoyloxy)-ethanesulfonic acid	LMFA07020002	C35H64O7S	646.473	10.7673	pos	M+NH4	2.40922	36.2	0		Lipids and lipid-like molecules	Fatty Acyls	Fatty esters	0.209918	0.220103	0.214279	0.22023	0.229361	0.22551	0.214433	0.220127	-0.762248	-0.762598	-0.763173	-0.761707	-0.763252	-0.763927	-0.76354	-0.762222	0.214247	0.221616	0.221188	0.22672	0.214126	0.218195	0.220887	0.21842	0.236073	0.219274	0.220904	0.218985	0.222506	0.216692	0.217097	0.223141	0.203108	0.204391	0.204561	0.206573
Methyl dihydrojasmonate	HMDB0031740	C13H22O3	209.153	10.7838	pos	M+H-H2O	-1.50154	46.5	40	*	Lipids and lipid-like molecules	Fatty Acyls	Lineolic acids and derivatives	0.266089	0.118952	-0.254841	-0.49207	0.00486534	-0.352599	-0.500021	-0.386849	-0.28779	-0.218367	-0.0233643	-0.208374	0.400274	-0.013202	-0.397984	0.0750543	0.150452	0.341686	-0.0548392	-0.187019	0.239493	0.339742	0.00509824	0.253129	0.446148	0.374923	0.499979	-0.0564914	-0.0705948	0.180084	-0.113864	0.249575	0.136556	0.00174861	-0.270267	-0.195312
Acetyl tributyl citrate	HMDB0034159	C20H34O8	403.232	10.7838	pos	M+NH4, M+Na, M+H	-1.57782	38.9	0		Organic acids and derivatives	Carboxylic acids and derivatives	Tetracarboxylic acids and derivatives	0.193475	0.249787	0.242523	0.21033	0.197476	0.207986	0.174196	0.178187	-0.74836	-0.0203159	-0.749381	0.0433651	-0.749469	-0.750213	-0.00237241	-0.748331	0.162943	0.13511	0.100931	0.132001	0.218485	0.136154	0.0951994	-0.749095	0.170896	0.0701216	0.110663	0.169266	0.132543	0.132589	0.141829	0.10978	0.20022	0.208999	0.197607	0.194872
LysoPE(18:3(9Z,12Z,15Z)/0:0)	HMDB0011509	C23H42NO7P	476.277	10.7838	pos	M+H	-0.757434	49	52.9	*	Lipids and lipid-like molecules	Glycerophospholipids	Glycerophosphoethanolamines	-0.248683	-0.392144	-0.079238	0.567728	-0.178005	0.0106775	-0.0866863	-0.432272	-0.0643818	-0.0855249	0.0253812	-0.0315279	-0.306307	-0.0192109	-0.0308383	0.0896992	-0.230882	-0.143264	0.375757	0.539632	0.232213	-0.327107	-0.202635	-0.0488787	-0.0185183	-0.370062	-0.108282	0.434131	0.459538	0.174595	0.31919	-0.050901	0.0714515	0.0617511	0.0374559	0.0561464
1-(11Z,14Z-eicosadienoyl)-glycero-3-phosphate	HMDB0062303	C23H43O7P	480.308	10.7838	pos	M+NH4	-0.856896	37.6	0	*	Lipids and lipid-like molecules	Glycerophospholipids	Glycerophosphates	-0.030266	-0.24638	-0.0964026	0.21534	-0.188441	0.523574	0.397957	-0.335856	0.138784	-0.172338	0.105012	-0.112566	-0.0188381	0.131735	0.0829891	-0.281714	-0.0645819	0.148553	0.0523154	0.0890744	0.12115	-0.476426	0.0970299	0.00749564	0.0259069	-0.0728509	-0.022331	-0.0792484	0.116081	0.246242	-0.354117	0.0245022	0.0103093	0.011888	-0.0498928	0.0563121
(+)-Isoborneol	HMDB0035815	C10H18O	199.133	10.7901	neg	M+FA-H	-3.77673	37	0	*	Lipids and lipid-like molecules	Prenol lipids	Monoterpenoids	-0.292972	-0.236956	-0.196472	-0.0621744	-0.10369	-0.0101354	-0.177491	-0.202467	0.609582	0.431517	0.316705	0.413408	0.599342	0.421612	0.643762	0.438826	-0.156934	-0.203935	-0.169427	-0.115127	-0.356238	-0.00411432	-0.119818	-0.204179	-0.285805	-0.0819613	-0.0758672	-0.223934	-0.138182	-0.162715	-0.275342	-0.200937	0.104784	-0.00265728	0.0651064	0.0148907
4-(2,6,6-Trimethyl-1-cyclohexen-1-yl)-2-butanone	HMDB0032913	C13H22O	239.165	10.7901	neg	M+FA-H	-0.313991	42.7	17.6	*	Lipids and lipid-like molecules	Prenol lipids	Sesquiterpenoids	-0.119965	0.116044	0.0980804	-0.0114564	0.0762782	-0.0858837	-0.0517095	0.255096	0.0701327	0.246742	0.2665	0.173369	0.269743	0.392504	0.100958	0.339151	-0.178483	0.19612	-0.334364	-0.412228	-0.607496	0.0305333	-0.284775	-0.0322488	-0.305492	0.229382	0.197516	-0.12512	-0.249708	-0.0577732	-0.249602	-0.276805	0.0799701	0.0956521	0.0832777	0.0660607
Bismuth subsalicylate	HMDB0015408	C7H5BiO4	360.991	10.7901	neg	M-H	-1.21671	38.2	0		Benzenoids	Unclassified	Unclassified	-0.168803	-0.152294	-0.134433	0.138931	-0.0297308	0.440303	0.140185	0.179386	-0.042919	-0.219507	-0.264016	-0.105568	-0.132103	-0.439094	-0.158716	-0.0974486	0.192577	0.0888474	-0.136177	0.189309	-0.0612459	0.367894	0.0766235	0.22171	0.309085	0.194308	0.497616	0.142806	0.0819747	-0.149966	0.032994	0.456585	-0.368698	-0.291532	-0.296498	-0.502384
Sphinganine-phosphate	LMSP01050002	C18H40NO5P	380.258	10.7901	neg	M-H	1.47813	37.4	1.13	**	Lipids and lipid-like molecules	Sphingolipids	Sphingoid bases	-0.19497	-0.258655	-0.115989	0.0609043	-0.0742493	-0.319247	0.110388	0.0841966	0.347679	0.0599345	0.0331681	0.103825	0.559847	0.189108	0.41	-0.280566	-0.125248	0.175011	-0.440153	-0.184394	-0.349648	-0.0538692	0.0845827	0.0768729	-0.107815	0.061706	0.0908023	0.0151929	-0.184665	-0.0994354	-0.0405482	-0.0621051	0.130154	0.113459	0.110465	0.0742612
Ubiquinone-1	HMDB0002012	C14H18O4	251.127	10.8003	pos	M+H	-1.67937	37.4	0	**	Lipids and lipid-like molecules	Prenol lipids	Quinone and hydroquinone lipids	0.130652	0.0822094	0.03156	0.132906	-0.157565	-0.3141	-0.437741	-0.0168661	-0.404984	0.17522	-0.069702	-0.0382489	0.562259	-0.0422725	-0.357845	-0.200705	0.0541182	0.306852	0.246251	0.0754844	-0.133817	-0.363046	-0.246572	-0.0689462	0.332228	0.455664	0.26751	0.13698	0.176043	-0.0209881	-0.0772896	-0.125914	-0.131659	0.0198977	-0.0621107	0.0845381
Sphinganine 1-phosphate	HMDB0001383	C18H40NO5P	382.271	10.8003	pos	M+H	-2.1419	55.7	87.6	**	Lipids and lipid-like molecules	Sphingolipids	Phosphosphingolipids	-0.162976	-0.268774	-0.189202	0.0851686	-0.159316	-0.398832	0.0254959	0.0106023	0.329251	0.0905991	-0.0213362	0.0425307	0.601168	0.181723	0.406356	-0.135436	-0.104448	0.150833	-0.197007	-0.259823	-0.200968	-0.084142	0.00771435	0.0624569	-0.113116	0.0821509	0.0406818	0.0496417	-0.172202	-0.116237	-0.160152	0.053329	0.136184	0.0944413	0.140801	0.152836
1-(5Z,8Z,11Z,14Z,17Z-eicosapentaenoyl)-glycero-3-phosphate	HMDB0062308	C23H37O7P	457.234	10.8003	pos	M+H	-1.38529	37.8	0	*	Lipids and lipid-like molecules	Glycerophospholipids	Glycerophosphates	-0.429594	-0.427702	-0.427277	-0.424654	-0.424628	-0.424355	-0.427523	-0.427039	0.570406	-0.42955	0.386939	0.45312	0.520292	0.518541	0.559862	0.423505	-0.428207	0.567315	-0.428462	-0.426251	-0.429455	-0.428878	0.38055	0.480432	0.4364	0.545637	-0.427756	-0.428324	-0.428106	-0.429291	-0.429347	0.44319	0.456876	0.454327	0.464554	0.464457
LysoPE(0:0/20:5(5Z,8Z,11Z,14Z,17Z))	HMDB0011489	C25H42NO7P	498.264	10.8074	neg	M-H	1.84766	43.3	33	*	Lipids and lipid-like molecules	Glycerophospholipids	Glycerophosphoethanolamines	-0.0986303	-0.0898735	0.232245	0.450483	0.0350098	0.398473	0.234748	-0.20925	0.147679	-0.140036	-0.285747	0.0158401	-0.237711	-0.0100493	-0.0305956	-0.325579	-0.0197143	0.156333	0.0313701	0.207714	0.379522	-0.119242	0.0824268	-0.0551353	-0.10465	-0.549517	-0.113587	-0.241929	0.106488	0.116194	-0.0380653	0.0568811	0.00169144	0.00188996	0.016854	-0.00252856
LysoPC(18:3(6Z,9Z,12Z))	HMDB0010387	C26H48NO7P	562.316	10.8074	neg	M+FA-H	1.84885	52.4	70.4	**	Lipids and lipid-like molecules	Glycerophospholipids	Glycerophosphocholines	-0.255921	-0.190204	0.166983	0.659578	-0.340422	0.109813	-0.00647456	-0.243337	0.0186026	-0.197289	0.152781	0.0192163	-0.309569	-0.118271	0.201225	0.0545006	-0.316952	-0.12952	0.191346	0.44835	0.270096	-0.340184	-0.119077	-0.0396903	0.237321	-0.275723	-0.151564	0.202403	0.18149	0.149674	0.0306123	0.0403206	-0.0447401	-0.0231447	-0.00837691	-0.023851
3-Hydroxymonoethylglycinexylidide	HMDB0060678	C12H18N2O2	443.266	10.8243	neg	2M-H	-1.41353	39.7	10.2	**	Organic acids and derivatives	Carboxylic acids and derivatives	Amino acids, peptides, and analogues	0.166183	0.173474	0.194217	0.178397	0.180667	0.182552	0.163839	0.174901	-0.79408	-0.794406	-0.794942	-0.793576	-0.175707	-0.149463	-0.795284	-0.794056	0.190618	0.197163	0.193475	0.177497	0.204716	0.196419	0.200572	0.184224	0.198507	0.18901	0.171306	0.177731	0.163403	0.182165	0.197127	0.179846	0.168912	0.16915	0.169017	0.166425
2-glyceryl-6-keto-PGF1alpha	LMFA03010188	C23H40O8	445.279	10.8162	pos	M+H, M+K, M+NH4, M+Na, M+H-H2O	-1.52544	45.7	33.2		Lipids and lipid-like molecules	Fatty Acyls	Eicosanoids	0.0972303	0.106607	0.127193	0.110688	0.112776	0.107237	0.0890668	0.102165	-0.860131	-0.860436	-0.245115	-0.244961	-0.248887	-0.213146	-0.213019	-0.270068	0.118708	0.128355	0.127511	0.108249	0.139564	0.124648	0.126381	0.113977	0.132387	0.118797	0.101846	0.107857	0.0937508	0.112501	0.125895	0.10774	0.104524	0.102881	0.102058	0.105172
Alginic acid	HMDB0029940	C12H16O12P2	459.009	10.8243	neg	M+FA-H	-2.09308	36.6	0	**	Organic oxygen compounds	Organooxygen compounds	Carbohydrates and carbohydrate conjugates	-0.06877	-0.146074	0.0244839	0.200161	0.202685	0.18475	-0.114383	0.0961296	-0.12378	-0.207653	-0.210059	0.127284	-0.333963	-0.406813	-0.340424	-0.238483	0.0719695	0.336062	0.0612409	0.0860399	-0.127078	0.397739	0.315357	0.145488	0.346733	0.157653	0.295859	0.40411	0.0702505	0.372225	0.226338	0.246535	-0.439781	-0.59589	-0.459563	-0.556378
Hydroxypropionylcarnitine	HMDB0013125	C10H19NO5	465.248	10.8243	neg	2M-H	4.84475	38.5	0	*	Lipids and lipid-like molecules	Fatty Acyls	Fatty acid esters	0.186577	0.210338	0.239235	0.210428	0.206989	0.220304	0.168117	0.207677	-0.754516	-0.754905	-0.755543	-0.753916	-0.755631	-0.756379	-0.755951	-0.754487	0.233026	0.243017	0.23301	0.209589	0.243621	0.242819	0.243482	0.212599	0.231319	0.23698	0.207733	0.206394	0.189442	0.215395	0.241847	0.22265	0.197452	0.187894	0.193722	0.199671
3,4,5-trihydroxy-6-({3-[3-methoxy-4-(sulfooxy)phenyl]prop-2-enoyl}oxy)oxane-2-carboxylic acid	HMDB0128060	C16H18O13S	495.046	10.8243	neg	M+FA-H	2.52521	36.9	0	*	Phenylpropanoids and polyketides	Tannins	Hydrolyzable tannins	0.116719	-0.194463	-0.216774	0.156928	0.103997	0.38751	-0.500979	-0.135895	-0.170527	-0.176002	0.0255873	-0.0623025	0.059945	-0.0199668	0.113766	0.106603	0.00777468	0.301612	0.354235	-0.000951725	0.101834	-0.0265157	-0.0864908	-0.276385	0.295005	0.0456501	-0.286774	0.499021	0.0442468	-0.275045	-0.00553761	0.061335	0.0611571	-0.238798	-0.372438	0.202919
3,4,5-trihydroxy-6-{4-[1-hydroxy-3-(5-methoxy-2,2-dimethyl-2H-chromen-6-yl)propyl]phenoxy}oxane-2-carboxylic acid	HMDB0125905	C27H32O10	499.198	10.8162	pos	M+H-H2O	3.30341	36	0	*	Phenylpropanoids and polyketides	Flavonoids	Flavonoid glycosides	0.1826	0.195675	0.229041	0.204516	0.217205	0.213868	0.190422	0.21522	-0.752735	-0.753121	-0.753755	-0.752139	-0.753842	-0.754585	-0.75416	-0.752706	0.216657	0.225366	0.22949	0.207134	0.245415	0.242084	0.242244	0.229587	0.230601	0.214026	0.19403	0.207252	0.187174	0.233038	0.240562	0.220569	0.20117	0.195081	0.209954	0.207062
LysoPA(22:6(4Z,7Z,10Z,13Z,16Z,19Z)/0:0)	HMDB0114755	C25H39O7P	500.276	10.8162	pos	M+NH4	-1.5181	38.1	0	*	Lipids and lipid-like molecules	Glycerophospholipids	Glycerophosphates	-0.0277332	-0.104005	0.187386	0.489579	-0.0167898	0.388043	0.230683	-0.270556	0.0777886	-0.131335	-0.345474	0.0256873	-0.234066	-0.0421383	-0.0863681	-0.419478	-0.0560148	0.125248	0.0341714	0.214857	0.478564	-0.0307364	0.051318	-0.077166	-0.0873221	-0.510421	-0.0505208	-0.13406	0.110116	0.117697	-0.185542	0.102923	0.0564681	0.0216227	0.0370444	0.0605317
24-Epibrassinolide	HMDB0041130	C28H48O6	503.332	10.8162	pos	M+Na	-4.36592	37.1	0	*	Lipids and lipid-like molecules	Steroids and steroid derivatives	Steroid lactones	0.0251528	0.0193608	0.0436553	0.0476082	0.0503169	0.0410545	-0.0160148	0.0339351	-0.117304	-0.119084	-0.0829037	-0.0471594	0.00904128	-0.921004	-0.0120259	-0.032254	0.0454672	0.0703316	0.0618778	0.0467359	0.0704069	0.0664762	0.0588179	0.0387942	0.0789957	0.0729768	0.0373459	0.0613397	0.0436987	0.0549751	0.0665981	0.0126908	0.0383916	0.0511108	0.0472375	0.0533569
Desmosine	HMDB0000572	C24H39N5O8	506.261	10.8243	neg	M-H2O-H	-1.21178	36.7	0	*	Organic acids and derivatives	Carboxylic acids and derivatives	Tetracarboxylic acids and derivatives	0.191583	0.20453	0.218719	0.208248	0.205772	0.214365	0.1793	0.207248	-0.744731	-0.745119	-0.745755	-0.744132	-0.745843	-0.746589	-0.746162	-0.744702	0.226682	0.235616	0.230877	0.212671	0.253411	0.229231	0.23545	0.226499	0.238257	0.22329	0.196686	0.20535	0.179159	0.205588	0.238622	0.21592	0.202868	0.198036	0.189562	0.189494
PC(18:3(9Z,12Z,15Z)/0:0)	LMGP01050038	C26H48NO7P	518.324	10.8162	pos	M+H	-1.05691	56	86.9	*	Lipids and lipid-like molecules	Glycerophospholipids	Glycerophosphocholines	-0.267	-0.172	0.186	0.659	-0.316	0.0227	-0.0625	-0.329	-0.00948	-0.175	0.169	0.0282	-0.297	-0.0953	0.159	0.112	-0.337	-0.109	0.23	0.407	0.308	-0.341	-0.153	-0.0205	0.242	-0.322	-0.137	0.208	0.164	0.199	0.0438	0.00984	-2.28e-06	-0.00841	-0.0139	0.0181
Sphingosine	HMDB0000252	C18H37NO2	282.279	10.8312	pos	M+H-H2O, M+H	-1.5192	40.6	14.8	**	Organic nitrogen compounds	Organonitrogen compounds	Amines	-0.0772104	-0.0866614	-0.0530129	-0.10737	-0.0276529	-0.0589435	0.00210952	0.00113735	-0.0256512	-0.024911	-0.0390751	0.00618908	0.0289082	-0.0911192	-0.00275106	0.00761502	-0.0473278	-0.0448365	-0.0166859	-0.0322058	-0.0286374	0.0201929	-0.00659121	-0.0286204	0.89263	0.00984507	-0.0331498	0.0170537	-0.0575052	0.0570752	-0.0376013	0.0377442	-0.0361919	-0.0873632	-0.00605015	-0.0233757
2(R)-hydroxydocosanoic acid	HMDB0061660	C22H44O3	374.362	10.8312	pos	M+NH4	-1.99756	37.4	0	*	Lipids and lipid-like molecules	Fatty Acyls	Fatty acids and conjugates	-0.0264344	-0.171118	0.0778908	-0.343751	-0.597057	-0.184023	0.0946004	-0.154126	-0.345986	-0.0299633	0.0470405	-0.112577	0.192856	-0.167532	0.143589	0.00903257	0.0422464	0.0734833	0.225804	-0.0700211	0.0902469	0.238388	0.367531	0.175375	0.0842302	0.402943	0.0698742	-0.0929194	-0.164117	0.106709	-0.110331	0.0126154	0.0118187	-0.00350959	-0.230923	0.338115
3,4,5-trihydroxy-6-{[8-(2-hydroxypropan-2-yl)-2-oxo-4-propyl-2H,8H,9H-furo[2,3-h]chromen-5-yl]oxy}oxane-2-carboxylic acid	HMDB0130128	C23H28O11	519.128	10.8312	pos	M+K	3.6862	38	0	*	Phenylpropanoids and polyketides	Coumarins and derivatives	Coumarin glycosides	0.467138	0.422285	-0.398363	0.402609	-0.39563	-0.395349	0.492876	-0.398116	0.442528	-0.400707	0.548703	-0.399717	-0.401432	-0.402181	0.597819	0.454029	0.389021	-0.399871	-0.399584	0.4014	-0.400608	0.412925	-0.398386	0.400605	-0.396894	-0.399933	-0.398856	-0.399442	0.493134	-0.400439	-0.400496	-0.399205	0.411389	0.426488	0.430075	0.392184
PC(20:5(5Z,8Z,11Z,14Z,17Z)/0:0)	LMGP01050050	C28H48NO7P	586.316	10.8411	neg	M+FA-H	2.10889	53.4	77		Lipids and lipid-like molecules	Glycerophospholipids	Glycerophosphocholines	-0.0353297	0.0629705	0.355739	0.52573	-0.0625146	0.530651	0.331589	-0.0869807	0.0399365	-0.180929	-0.310073	0.069051	-0.14009	-0.0305987	0.0375933	-0.292135	-0.254854	0.13768	-0.073129	0.26929	0.43427	-0.0855152	0.102986	-0.0257651	-0.104688	-0.469349	-0.20685	-0.445877	0.00542	-0.112034	-0.16611	0.160349	0.0418977	0.0173347	-0.00928011	-0.0303837
L-3-Phenyllactic acid	HMDB0000748	C9H10O3	167.07	10.8461	pos	M+H	-1.3725	37.8	0	***	Phenylpropanoids and polyketides	Phenylpropanoic acids	Unclassified	-0.257872	-0.0986105	-0.138347	-0.464265	-0.219299	-0.312505	-0.37469	-0.216553	-0.302261	0.0362178	0.0842139	0.0657776	0.233547	0.189728	-0.0945365	-0.0290798	-0.194299	0.0830402	0.1413	-0.0764231	0.0925157	0.535735	0.0773033	0.244191	0.275651	0.181239	0.346382	-0.00389674	0.0122436	0.363874	-0.089753	-0.113814	0.0140099	-0.181933	0.0364513	0.154718
Butyl salicylate	HMDB0040730	C11H14O3	195.101	10.8461	pos	M+H	-1.13933	51.9	65.9	***	Benzenoids	Benzene and substituted derivatives	Benzoic acids and derivatives	-0.177577	-0.193858	-0.128101	-0.321435	-0.195504	-0.464829	-0.388367	-0.329571	-0.353009	-0.187086	0.19467	0.0795502	0.172962	-0.0307753	-0.0826	0.0224369	-0.080694	0.114146	-0.101464	-0.146631	0.0753916	0.480894	0.0191776	0.295545	0.282677	0.265677	0.535171	0.092313	0.158902	0.453961	0.0223459	-0.162732	-0.0744185	-0.13584	-0.00916895	0.297839
10alpha-4,5-Seco-11-eudesmene-4,5-dione	HMDB0032681	C15H24O2	219.174	10.8461	pos	M+H-H2O	-1.64323	37.2	0	*	Lipids and lipid-like molecules	Prenol lipids	Monoterpenoids	-0.292609	-0.436672	-0.154148	-0.0612458	-0.441286	-0.0890052	0.210803	0.0550084	-0.501161	-0.253934	-0.181739	-0.305053	0.498839	-0.140063	0.213374	-0.205701	-0.493658	0.234789	-0.290324	-0.0361815	0.3137	0.430271	0.244791	0.40068	0.0724481	0.158317	0.371624	-0.112635	0.115622	0.317851	-0.111093	-0.0696621	0.195025	-0.142508	0.0291858	0.456351
2(R)-hydroxyicosanoic acid	HMDB0061659	C20H40O3	346.331	10.8461	pos	M+NH4	-1.82776	38	0	*	Lipids and lipid-like molecules	Fatty Acyls	Fatty acids and conjugates	0.457412	0.194606	-0.122073	0.12411	-0.0769082	-0.113485	0.177783	-0.0592261	0.296348	0.447754	0.426755	0.565793	-0.158792	-0.337471	-0.0989455	-0.15738	-0.109293	-0.0408111	0.328978	-0.017578	0.0555998	0.303719	0.426008	-0.350833	-0.250056	0.356219	-0.115412	-0.392275	-0.254945	-0.023376	-0.434207	-0.132553	-0.195699	-0.23918	-0.290786	-0.189799
2,3-Dinor-6-keto-prostaglandin F1 a	HMDB0002277	C18H30O6	360.238	10.8461	pos	M+NH4	-1.48631	38.4	0	*	Lipids and lipid-like molecules	Fatty Acyls	Eicosanoids	0.0284844	0.0387222	0.0509515	0.0372354	0.0182193	-0.0845116	-0.0429488	-0.0139235	0.0999567	0.0735406	0.0782274	0.0889648	0.106026	0.0967887	0.100265	0.0735829	0.00932425	0.0372742	-0.0205646	0.00962809	-0.00457784	0.0213134	-0.893974	-0.0310864	0.0162885	-0.00143285	0.000967471	-0.0235469	0.0185345	-0.0067095	-0.0109998	-0.0225237	0.0289377	0.0478525	0.0370982	0.0386151
Hydroxyprogesterone caproate	HMDB0001830	C27H40O4	429.299	10.8461	pos	M+H	-1.46503	37.8	0	**	Lipids and lipid-like molecules	Steroids and steroid derivatives	Pregnane steroids	0.123171	0.149243	-0.0160532	0.277959	0.287469	-0.00264272	0.184434	-0.10823	0.240407	0.0403289	0.165519	-0.0360683	-0.712531	0.147589	-0.00131631	-0.158262	-0.0337954	-0.0178142	-0.13629	0.000495426	0.0510632	-0.130794	-0.178464	-0.0340575	-0.215939	-0.117333	-0.206354	0.00594866	0.0144434	0.101993	0.107094	-0.00182746	0.0697549	0.0370571	0.0462858	0.0575131
LysoPC(20:5(5Z,8Z,11Z,14Z,17Z))	HMDB0010397	C28H48NO7P	542.323	10.8461	pos	M+H, M+Na	-1.40389	55.7	86.3	**	Lipids and lipid-like molecules	Glycerophospholipids	Glycerophosphocholines	-0.0221729	0.0395505	0.37254	0.52707	-0.113988	0.498041	0.319798	-0.146587	0.0388109	-0.172579	-0.325552	0.026898	-0.191176	-0.0479387	0.00305506	-0.252356	-0.285763	0.138301	-0.0584506	0.261909	0.499649	-0.0780943	0.106893	-0.025857	-0.104881	-0.47293	-0.20679	-0.389584	-0.0101989	-0.0366432	-0.16429	0.110935	0.0472689	0.0318013	0.030292	0.0530172
2',6'-Pipecoloxylidide	HMDB0060725	C14H20N2O	463.308	10.8582	neg	2M-H	-0.686805	38.7	0	*	Organic acids and derivatives	Carboxylic acids and derivatives	Amino acids, peptides, and analogues	0.112025	0.205459	-0.1227	0.357917	0.341654	-0.00620237	0.263107	-0.13101	0.278888	-0.0100183	0.196618	-0.124226	-0.642083	0.166998	0.0387234	-0.201886	-0.0356136	-0.0476114	-0.107379	0.00119821	0.029016	-0.0978039	-0.26139	-0.0592336	-0.299364	-0.107345	-0.161128	-0.0239559	0.0172744	0.102163	0.0985307	0.0534913	0.0953523	0.0411981	0.0526921	-0.0133564
Ascorbyl stearate	HMDB0038242	C24H42O7	487.292	10.8582	neg	M+FA-H	2.06074	38.4	0	*	Lipids and lipid-like molecules	Fatty Acyls	Fatty acid esters	0.225666	0.251187	0.248262	0.245529	0.241121	0.237105	0.214077	0.214772	-0.747148	-0.747495	-0.748065	-0.746611	-0.748144	-0.748813	-0.74843	-0.747122	0.223827	0.186985	0.204398	0.221233	0.225501	0.233446	0.204223	0.18603	0.215735	0.180662	0.202327	0.214805	0.216923	0.207188	0.201499	0.184058	0.201264	0.19831	0.197985	0.197709
27-nor-campestan-3beta,4beta,5alpha,6alpha,7beta,8beta,14alpha,15alpha,24-nonol	LMST01031078	C27H48O9	534.363	10.8621	pos	M+NH4	-1.30785	54.4	74.6	*	Unclassified	Unclassified	Unclassified	0.200076	0.218832	0.225113	0.223883	0.224372	0.216503	0.200494	0.203033	-0.773317	-0.773645	-0.774182	-0.772811	-0.131866	-0.774887	-0.774526	-0.773292	0.191835	0.171914	0.188981	0.200293	0.209984	0.214232	0.190283	0.179175	0.193167	0.164809	0.185861	0.198693	0.200022	0.199299	0.191979	0.177934	0.194486	0.191794	0.19405	0.197427
Scyphostatin A	LMSP01080060	C31H45NO5	556.326	10.8582	neg	M+FA-H	-3.00498	36.4	0		Lipids and lipid-like molecules	Sphingolipids	Sphingoid bases	-0.475613	-0.406892	0.422625	0.0106947	-0.37499	-0.010147	0.293138	0.13646	0.25911	-0.0960018	-0.37582	-0.312506	-0.0645104	-0.176302	0.0155952	-0.22693	0.346559	0.340283	0.524387	0.365057	0.121245	-0.0855733	-0.146985	0.23996	0.25578	0.0324752	-0.0241984	-0.114008	0.087578	-0.056952	0.190585	-0.316696	-0.101663	-0.100734	-0.0803124	-0.0946975
1-Methyl-2-propylbenzene	HMDB0032627	C10H14	135.117	10.8782	pos	M+H	-0.88726	54.6	78.8	*	Benzenoids	Benzene and substituted derivatives	Phenylpropanes	0.194428	-0.213254	0.103214	-0.209548	-0.185283	-0.176083	-0.0938188	0.0529261	0.104377	-0.159386	-0.0364942	0.243871	-0.146914	-0.0108555	0.0687301	0.536592	0.0757397	0.0861718	-0.20334	-0.0540448	-0.0792814	0.0383125	-0.0822776	0.48074	0.0989837	0.0126363	0.31529	0.414719	0.0926448	0.252932	0.0501008	0.172686	-0.411595	-0.463408	-0.446335	-0.423177
Limonene aldehyde	HMDB0030252	C11H18O	149.132	10.8782	pos	M+H-H2O	-0.936823	38.3	0	*	Lipids and lipid-like molecules	Prenol lipids	Monoterpenoids	0.166332	-0.194045	0.0890325	-0.195904	-0.171383	-0.191764	-0.0763405	0.00304329	0.0636927	-0.169737	0.013781	0.262684	-0.139991	-0.00680803	0.0484837	0.538133	0.0850792	0.0926158	-0.147086	-0.012317	-0.115833	-0.00136935	-0.139323	0.457094	0.104058	0.0206666	0.315816	0.427477	0.0949667	0.24502	0.0453086	0.134462	-0.42491	-0.461867	-0.358124	-0.400946
5,8-tetradecadienal	LMFA06000082	C14H24O	191.179	10.8782	pos	M+H-H2O, M+H	-1.41258	51.5	62.4		Lipids and lipid-like molecules	Fatty Acyls	Fatty aldehydes	0.180553	-0.138434	0.129466	-0.12191	-0.0506769	-0.0685558	-0.00127805	0.069228	0.124589	-0.0857837	0.0283668	0.193399	-0.0398124	0.0543323	0.0894578	0.353444	0.128852	0.105779	-0.0968526	0.0199421	-0.0124251	0.0507472	-0.0185938	0.332578	0.111077	0.0573375	0.240306	0.308477	0.115462	0.200029	0.0956266	0.151586	-0.646556	-0.618064	-0.625215	-0.616479
2-tetradecenoic acid	HMDB0010732	C14H26O2	244.227	10.8782	pos	M+NH4	-1.89629	36.6	0	*	Lipids and lipid-like molecules	Fatty Acyls	Fatty acids and conjugates	-0.218102	0.108198	0.0604373	-0.113493	0.0425817	-0.24969	-0.198992	-0.0434939	-0.164829	-0.0927471	0.0158469	-0.144479	0.00598521	-0.25551	0.0234705	-0.442185	0.195207	-0.133089	0.0904905	0.11379	0.147957	0.155236	-0.221436	-0.0819576	0.557815	0.116345	0.110685	0.19607	0.195261	0.00958318	0.0715171	0.0654815	0.0849192	0.0861305	-0.0580809	-0.0349213
Nookatone	HMDB0013687	C15H22O	263.166	10.8755	neg	M+FA-H	1.41372	37.3	0	*	Lipids and lipid-like molecules	Prenol lipids	Sesquiterpenoids	-0.558421	-0.0842021	-0.0348533	0.153567	0.185032	-0.0820595	0.441579	0.359884	-0.180679	-0.475466	-0.283922	-0.353391	0.0698026	-0.149266	0.127108	0.0912422	-0.448371	-0.128977	0.0333388	-0.267547	0.0223597	0.372318	-0.00801471	0.173335	0.0336026	-0.279877	0.0795692	0.0168018	0.134344	-0.0173167	0.390296	0.409088	0.190203	-0.0893343	0.200628	-0.0424005
8-keto palmitic acid	HMDB0030972	C16H30O3	253.216	10.8782	pos	M+H-H2O, M+H	-1.65614	37.9	0	*	Lipids and lipid-like molecules	Fatty Acyls	Fatty acids and conjugates	0.132717	-0.231734	0.059448	-0.20112	-0.0430103	-0.213246	-0.0934078	0.0143329	0.141548	-0.132802	0.0528752	0.129004	-0.0183975	0.0675641	0.0699124	0.407336	0.184132	0.117971	-0.197556	-0.0896959	0.0417607	-0.0094516	-0.116731	0.473246	-0.0246794	0.0133749	0.375195	0.460799	0.0857386	0.227633	0.164963	0.139044	-0.478018	-0.526754	-0.487607	-0.494385
6,9,12,15-octadecatetraenoic acid	HMDB0006547	C18H28O2	294.242	10.8782	pos	M+NH4	-1.55095	38.1	0	**	Lipids and lipid-like molecules	Fatty Acyls	Lineolic acids and derivatives	0.233729	-0.17182	-0.0730857	0.110206	0.00283599	-0.362625	-0.532528	0.17513	0.140557	0.27239	0.31031	0.300501	0.207369	-0.0616937	-0.0709302	0.135587	-0.171792	0.467472	0.00652322	0.0297961	-0.157941	0.202849	0.140149	-0.236654	0.0869097	0.189215	0.169362	-0.168307	-0.123513	0.110229	-0.413136	0.059876	-0.227688	-0.00321432	-0.328024	-0.248043
9,13-DiHOME(10)	LMFA02000162	C18H34O4	332.279	10.8782	pos	M+NH4, M+K, M+Na	-2.12629	42.9	20.9		Lipids and lipid-like molecules	Fatty Acyls	Octadecanoids	0.219212	-0.177638	0.133652	-0.187112	-0.158622	-0.140327	-0.0362243	0.0800251	0.157455	-0.0935007	0.00806688	0.2352	-0.0857765	0.0490744	0.103478	0.411586	0.118306	0.0976013	-0.138489	0.0217071	-0.0562108	0.0436239	-0.0537769	0.364309	0.14187	0.0600605	0.267207	0.349362	0.113789	0.216192	0.0739988	0.162712	-0.568616	-0.562745	-0.588414	-0.581038
Alpha-Linolenoyl ethanolamide	HMDB0013624	C20H35NO2	339.3	10.8782	pos	M+NH4	-1.72966	37	0	*	Organic nitrogen compounds	Organonitrogen compounds	Amines	-0.279721	-0.321555	-0.320428	0.265992	-0.256466	-0.206472	0.176244	0.0823346	-0.586552	0.112096	0.166064	0.0564937	0.265945	-0.0331937	0.268823	0.305617	-0.201889	0.125825	0.108004	-0.265492	0.104197	0.178657	0.235603	0.190154	-0.233022	-0.219669	0.0351777	-0.239993	-0.0543346	0.0458219	0.0471856	-0.211074	0.413448	-0.079351	0.0752139	0.250316
PGF1a alcohol	LMFA03010173	C20H38O4	360.31	10.8782	pos	M+NH4	-2.01214	42.5	18.9		Lipids and lipid-like molecules	Fatty Acyls	Eicosanoids	0.132027	-0.253456	0.100128	-0.21389	-0.165762	-0.137174	-0.0193152	0.105455	0.0832612	-0.120267	0.00314271	0.246485	-0.0394518	0.0815141	0.148704	0.455408	0.0335982	0.0435339	-0.176379	0.000178939	-0.0598011	0.0691542	-0.0287491	0.406409	0.0791121	0.0125438	0.275762	0.353852	0.130681	0.25896	0.109861	0.200054	-0.544592	-0.533895	-0.510858	-0.526237
2-Hydroxy-3-methoxyestrone	HMDB0011195	C25H47NO5	424.341	10.8782	pos	M+H-H2O	-1.68938	45.3	33.5	*	Lipids and lipid-like molecules	Steroids and steroid derivatives	Estrane steroids	-0.259204	-0.275907	-0.0933929	-0.037364	-0.217886	-0.123979	0.0977359	-0.0772664	0.5072	0.39676	0.373059	0.353108	0.648984	0.408209	0.312703	0.205187	-0.0495097	0.0478934	-0.20799	-0.276965	-0.280546	-0.237708	-0.155971	-0.123098	-0.145942	0.0922531	-0.0417892	-0.320363	-0.351016	-0.0928001	-0.236109	-0.0647902	0.0694959	0.0911882	0.0376337	0.0281869
Vaccenyl carnitine	HMDB0006351	C25H47NO4	448.341	10.8782	pos	M+Na	4.12933	46.5	41.3	*	Unclassified	Unclassified	Unclassified	-0.195211	-0.103347	-0.0952378	-0.0282213	-0.126681	-0.169978	0.0036353	-0.1121	0.48919	0.251025	0.358205	0.405108	0.58746	0.206643	0.340037	0.0451605	-0.3015	0.0755323	-0.0965772	-0.323153	-0.0344268	-0.126019	-0.00400697	-0.213268	0.105345	0.157396	-0.0695239	-0.41254	-0.401703	-0.18723	-0.390157	0.104287	0.0590478	0.100855	0.0572565	0.0446999
Linoleyl carnitine	HMDB0006469	C25H45NO4	468.334	10.8755	neg	M+FA-H	1.58031	37.6	0	*	Lipids and lipid-like molecules	Fatty Acyls	Fatty acid esters	-0.205925	-0.332733	-0.0886721	-0.0632211	-0.104887	-0.0730239	0.0313464	0.105158	0.430035	0.327291	0.344805	0.300583	0.57544	0.305992	0.292281	0.120733	0.0416427	-0.0419295	-0.21549	-0.197276	-0.341825	-0.124827	-0.156468	-0.129906	-0.0599185	0.099502	-0.0182705	-0.42456	-0.331722	-0.126832	-0.126919	-0.00580497	0.0295169	0.0680794	0.0778703	0.019935
4'-Methoxymucidin	HMDB0030019	C17H20O4	271.132	10.8948	pos	M+H-H2O	-1.62243	37.4	0	*	Benzenoids	Phenol ethers	Anisoles	-0.135257	0.238346	-0.0498262	-0.0393035	-0.0238014	-0.414698	-0.179474	0.0852535	-0.166971	-0.384758	0.0992993	0.407614	0.109302	-0.467152	-0.251544	-0.0129064	0.0522062	-0.0563566	-0.0705943	0.105302	0.326339	0.0920698	-0.242252	-0.231801	0.183668	-0.131555	0.252616	0.245501	0.532848	0.055976	0.00618989	-0.0692012	-0.194621	0.175268	0.115959	0.0383176
6-[5]-ladderane-1-hexanol	LMFA05000063	C18H28O	278.247	10.8948	pos	M+NH4	-1.61322	37.7	0		Lipids and lipid-like molecules	Fatty Acyls	Fatty alcohols	-0.0933222	0.121496	-0.0704921	0.40061	-0.13121	0.0514338	-0.0711066	-0.156734	0.104465	0.666684	0.164213	0.390581	0.0379053	-0.333316	-0.0899655	-0.0611521	-0.285507	-0.00849294	0.145311	0.10969	-0.0345406	0.323289	0.255491	-0.277868	0.214387	0.552711	-0.133594	-0.109372	-0.0253607	-0.315784	-0.219365	-0.0168063	-0.297443	-0.259602	-0.258451	-0.288781
Sorbitan palmitate	HMDB0029887	C22H42O6	420.331	10.8948	pos	M+NH4	-1.66188	37.7	0	*	Lipids and lipid-like molecules	Fatty Acyls	Fatty acid esters	0.0499507	0.055159	0.0659576	0.0158225	0.00612134	0.0727911	0.0184236	0.0448586	0.0671651	-0.06984	-0.0283204	0.0897888	-0.844081	-0.844778	0.0131209	0.155222	0.051955	0.0594084	0.0240657	0.0413461	0.0661362	0.0754291	0.0715944	0.135666	0.0843169	0.0406584	0.0626446	0.0466995	0.101601	0.0606469	0.0386456	0.0866828	0.024931	0.0174768	0.0208039	0.0219298
(Z,Z)-3,6-Dodecadien-1-ol	HMDB0031102	C12H22O	227.165	10.9101	neg	M+FA-H	-1.31023	37.2	0	*	Lipids and lipid-like molecules	Fatty Acyls	Fatty alcohols	-0.167267	0.290774	0.157723	-0.139003	-0.0189965	-0.259441	0.00980977	0.433764	0.160175	0.149056	-0.190939	-0.247957	-0.0673184	0.147213	-0.380163	0.276251	0.102146	0.0144176	0.131015	-0.112809	-0.507995	0.233441	-0.0759084	0.0990708	0.292251	0.00624473	0.00283762	0.245067	0.00304933	-0.119557	0.0807829	0.293005	-0.0833042	0.00233819	-0.193538	-0.566236
10-hydroxy-hexadecan-1,16-dioic acid	LMFA01170058	C16H30O5	303.216	10.9115	pos	M+H	-1.57138	36.2	0		Lipids and lipid-like molecules	Fatty Acyls	Fatty Acids and Conjugates	0.207046	0.276742	0.291175	0.219794	0.235882	0.265164	0.216011	0.222089	-0.697496	-0.69792	-0.698616	-0.696842	-0.698712	-0.699528	-0.69906	-0.697465	0.273604	0.20548	0.221871	0.18311	0.298514	0.26074	0.229494	-0.698302	0.300472	0.136729	0.154761	0.183588	0.272269	0.163485	0.232304	0.171153	0.264539	0.276016	0.259133	0.262774
LysoPE(0:0/16:1(9Z))	HMDB0011474	C21H42NO7P	450.263	10.9101	neg	M-H	1.72493	41	18	*	Lipids and lipid-like molecules	Glycerophospholipids	Glycerophosphoethanolamines	0.0401244	-0.0136322	0.0401315	0.153633	0.0535571	-0.0393558	0.0458098	-0.0167289	0.0326992	0.0431618	0.0421512	0.0363267	0.017574	0.0112925	0.021629	0.036464	0.043543	0.00597107	0.0114538	0.0788317	0.0488936	-0.0546795	-0.028866	-0.846367	-0.0105033	-0.0578856	-0.0265504	0.0281125	0.0278042	0.051089	0.0392336	0.0514443	0.0496993	0.0396332	0.0202055	0.0241004
LysoPE(16:1(9Z)/0:0)	HMDB0011504	C21H42NO7P	452.276	10.9115	pos	M+H	-1.49907	38	0	***	Lipids and lipid-like molecules	Glycerophospholipids	Glycerophosphoethanolamines	0.0513784	-0.141407	-0.0047748	0.687859	0.193485	-0.127659	0.0135326	-0.159733	0.0767293	0.0611897	0.150292	-0.00777848	-0.0235637	-0.0516265	-0.0744631	0.176223	0.0045473	-0.171947	-0.0475844	0.275505	0.155514	-0.267074	-0.179185	-0.312141	-0.272288	-0.0633552	-0.231733	0.00562639	-0.145536	0.112535	0.0116144	0.117702	0.0170208	0.0486916	0.0425283	0.0798753
3-Methoxy-4-hydroxyphenylethyleneglycol sulfate	HMDB0000559	C9H12O7S	527.052	10.9101	neg	2M-H	-2.52332	38.2	0	*	Organic acids and derivatives	Organic sulfuric acids and derivatives	Arylsulfates	-0.139592	-0.27123	-0.00103715	0.464014	0.269858	0.166587	0.232593	0.122368	-0.213585	0.118459	-0.165112	-0.0525094	0.125957	-0.132932	-0.057758	-0.30818	0.0909785	-0.0798006	-0.0100349	-0.390461	-0.0656722	0.24867	0.000985706	0.266103	-0.0312499	0.0460208	-0.535986	0.0578957	-0.109397	-0.0659912	0.455836	-0.181791	-0.100994	-0.269624	0.22814	0.288471
10E,16-heptadecadien-8-ynoic acid	LMFA01030475	C17H26O2	263.2	10.9278	pos	M+H-H2O, M+H	-1.87733	54.1	75.8		Lipids and lipid-like molecules	Fatty Acyls	Fatty Acids and Conjugates	-0.343119	-0.434381	0.201634	-0.0409184	-0.308527	0.0311116	-0.0882816	0.0960128	0.467235	0.087288	0.294786	0.236411	0.349285	0.412179	0.472622	0.254675	-0.21635	0.0806645	-0.327785	-0.291025	-0.527378	-0.261864	-0.101515	-0.0211619	-0.0249974	0.0798584	-0.267875	-0.106129	0.125005	-0.36382	-0.241821	0.0957262	0.169584	0.166345	0.170716	0.17581
cis-gondoic acid	LMFA01030085	C20H38O2	328.32	10.9278	pos	M+NH4	-1.86857	37.4	0	**	Lipids and lipid-like molecules	Fatty Acyls	Fatty acids and conjugates	-0.0515035	0.174059	-0.379999	-0.202173	-0.273599	-0.318419	-0.0241115	-0.149143	0.221484	0.0386837	0.0348896	0.443614	-0.0389351	0.239907	0.03744	-0.135403	0.0974687	0.0213076	-0.0737316	-0.179244	-0.32399	-0.00667106	-0.0497484	0.160689	0.620001	0.455102	-0.249143	-0.0534584	-0.249047	0.130291	-0.00667106	0.169804	-0.33334	0.333559	0.0250667	-0.105036
(all-Z)-7,10,13-Docosatrienoic acid	HMDB0031099	C22H38O2	352.32	10.9278	pos	M+NH4	-1.9969	37	0	*	Lipids and lipid-like molecules	Fatty Acyls	Fatty acids and conjugates	0.31646	-0.117537	0.101957	0.197347	-0.238957	-0.254288	-0.132343	0.0568586	0.297601	0.361689	0.281666	0.470092	0.118963	-0.0408968	-0.0180685	-0.155015	-0.161519	0.287364	-0.0531411	0.00840909	-0.0456885	-0.119827	0.116459	-0.327421	0.229619	0.290617	-0.172347	-0.181872	-0.0466861	-0.0124184	-0.529908	-0.201698	-0.203804	-0.00534885	-0.144676	0.0283576
3-hydroxyhexadecanoyl carnitine	HMDB0061642	C23H45NO5	398.326	10.9278	pos	M+H-H2O	-0.28361	37.4	0	***	Lipids and lipid-like molecules	Fatty Acyls	Fatty acid esters	-0.0334606	0.0192057	0.0387359	0.0448895	0.0113464	-0.894367	0.0286472	0.0476317	0.0315944	0.0983283	0.105633	0.036968	0.0735894	0.071767	0.049982	0.101836	0.0610288	0.0284651	0.0169295	-0.0172373	-0.0327134	-0.0845248	-0.0907174	0.0306681	0.0148653	0.0185463	0.0378236	-0.0124681	-0.0906469	0.0117173	0.0496039	0.0244014	0.0419711	0.046194	0.0551542	0.0586131
(4-ethenyl-2-hydroxy-6-methoxyphenyl)oxidanesulfonic acid	HMDB0128001	C9H10O6S	491.034	10.9273	neg	2M-H	3.82109	36.3	0	*	Organic acids and derivatives	Organic sulfuric acids and derivatives	Arylsulfates	-0.240249	0.0841112	-0.0207552	0.627469	0.0458667	0.0683038	-0.182852	-0.0872915	-0.115725	0.16096	-0.240108	-0.028815	0.268388	-0.0181182	-0.0869123	-0.121175	0.168001	-0.135237	0.253868	-0.131844	0.137466	-0.0697456	-0.00778795	-0.0982	0.0451633	0.133556	-0.0356132	0.240449	-0.160775	-0.315625	-0.372531	0.307181	-0.0304064	0.245394	-0.10428	-0.182128
Ferulic acid 4-O-glucuronide	HMDB0041733	C10H10O7S	547.022	10.9273	neg	2M-H	-0.986941	38	0	*	Organic oxygen compounds	Organooxygen compounds	Carbohydrates and carbohydrate conjugates	-0.130572	-0.0346715	0.0746971	0.245958	0.247563	0.377498	-0.0323752	-0.136158	-0.165746	-0.250913	-0.292404	-0.0245529	-0.176325	-0.205767	-0.213882	-0.201433	0.0606086	0.287986	-0.0822583	0.173493	-0.228519	0.421381	0.373798	0.158371	0.318172	0.168593	0.293066	0.277827	0.160273	0.0561963	0.179444	0.284048	-0.394853	-0.578619	-0.534082	-0.475844
Auxin b	HMDB0038484	C18H30O4	328.248	10.9441	pos	M+NH4	-1.8591	37.3	0	*	Lipids and lipid-like molecules	Prenol lipids	Monoterpenoids	0.338882	0.0990183	0.107468	0.00628925	-0.0953875	-0.104171	-0.164194	-0.141373	0.350287	-0.0334989	0.256182	0.127916	0.171588	0.0468984	0.0276169	-0.0867998	-0.210215	0.511335	0.100732	-0.488665	-0.0965087	-0.0403518	-0.331582	-0.247359	0.133672	0.42011	0.198745	-0.120205	-0.204385	-0.137129	-0.210265	-0.10874	0.169026	0.0686264	0.0444306	-0.357995
PC(16:1(9E)/0:0)	HMDB0256155	C24H48NO7P	538.316	10.9446	neg	M+FA-H	1.87539	54.2	75.6		Lipids and lipid-like molecules	Glycerophospholipids	Glycerophosphocholines	-0.130464	-0.12801	0.0332252	0.551422	-0.0866805	-0.0239099	0.125606	-0.146964	0.183312	0.0403263	0.198714	0.185617	0.179525	-0.0351457	0.194037	0.159081	-0.0699036	-0.0228908	-0.0678025	0.230406	0.0111473	-0.448578	-0.0851377	-0.184103	-0.132345	-0.0368985	-0.0944158	-0.231691	-0.141407	0.138175	-0.0196936	0.0269751	-0.0493278	-0.0235724	-0.0426905	-0.0559378
UDP-glucose	HMDB0000286	C15H24N2O17P2	565.05	10.9446	neg	M-H	3.37845	36.6	0	**	Nucleosides, nucleotides, and analogues	Pyrimidine nucleotides	Pyrimidine nucleotide sugars	-0.0011878	0.0290821	-0.0901308	0.463177	0.232574	0.40417	0.104439	-0.0469179	-0.0663933	-0.123227	-0.202163	0.210051	-0.0329046	-0.509521	-0.2008	-0.219888	0.0248354	-0.0286688	-0.0428893	0.392099	0.0458852	0.12872	0.126965	0.111515	0.23887	0.113036	0.187047	0.20239	0.000513195	-0.0275823	0.256001	0.166152	-0.536823	-0.520917	-0.368247	-0.419263
5-[(E)-2-(4-hydroxyphenyl)ethenyl]-2-[(1E)-3-methylbuta-1,3-dien-1-yl]benzene-1,3-diol	HMDB0128993	C19H18O3	312.159	10.9603	pos	M+NH4	-2.24772	38.3	0	*	Phenylpropanoids and polyketides	Stilbenes	Unclassified	0.132848	0.153379	0.05523	0.0552282	0.0990657	0.0935933	0.115355	-0.0713961	0.0985714	0.100449	-0.020334	-0.0509961	-0.814367	-0.815097	-0.814679	-0.81325	0.0978103	0.17915	0.131162	0.137984	0.166209	0.165553	0.150614	0.0853653	0.0447915	0.175698	0.00392632	0.161828	0.108482	0.184903	0.0932867	0.146327	0.117167	0.112273	0.115962	0.117908
9-Keto heptadecylic acid	LMFA01060059	C17H32O3	329.234	10.9618	neg	M+FA-H	1.64669	36.8	0		Lipids and lipid-like molecules	Fatty Acyls	Fatty Acids and Conjugates	0.200647	0.201727	0.224947	0.221558	0.22332	0.215192	0.183698	0.186187	-0.77312	-0.773524	-0.774185	-0.772498	-0.774276	-0.775053	-0.774608	0.0489809	0.186444	0.175237	0.180847	0.204914	0.20907	0.211877	0.189845	0.170407	0.191701	0.178041	0.159685	0.195644	0.199297	0.176706	0.181307	0.185484	0.170347	0.188437	0.172728	0.18299
9,10,13-TriHOME	HMDB0004710	C18H34O5	313.237	10.9603	pos	M+H, M+Na, M+H-H2O	-1.921	37.5	0	**	Lipids and lipid-like molecules	Fatty Acyls	Fatty acids and conjugates	0.290268	0.286099	0.33977	0.304613	0.39278	0.290765	0.104128	0.0662042	-0.587596	-0.522726	-0.523899	-0.60722	-0.592589	-0.580467	-0.464316	-0.582148	0.185454	0.0907414	0.0736483	0.198026	0.197372	0.19995	0.128097	0.0244223	0.206152	0.0751818	0.040602	0.123895	0.165391	0.0855819	0.0554182	0.154622	0.0614443	0.0971247	0.106445	0.116762
Erucic acid	HMDB0002068	C22H42O2	356.352	10.9603	pos	M+NH4	-1.89154	38.5	0	***	Lipids and lipid-like molecules	Fatty Acyls	Fatty acids and conjugates	-0.0433654	-0.207425	-0.263844	-0.162872	-0.493937	-0.322948	-0.112816	-0.0737308	0.0160062	0.310257	-0.0940113	-0.018707	0.506063	-0.230992	0.407987	0.245067	-0.0410423	0.121146	0.0226664	0.0657226	-0.166235	-0.216842	0.107317	0.287751	0.178838	0.0632961	0.251387	0.00850755	0.00209483	-0.108242	-0.155742	0.299932	-0.0379788	-0.0384199	-0.136732	0.0318437
Chenodeoxycholic acid	HMDB0000518	C24H40O4	437.292	10.9618	neg	M-H, M+FA-H	1.49232	38.4	0	***	Lipids and lipid-like molecules	Steroids and steroid derivatives	Bile acids, alcohols and derivatives	0.375744	0.357906	-0.595521	0.389592	0.400948	0.344366	0.200436	-0.595293	0.212747	-0.597689	-0.598279	-0.596774	-0.59836	-0.599052	-0.598656	-0.597302	0.193924	0.135717	0.297649	0.286664	0.167649	0.271887	-0.595543	0.205063	0.216713	0.156727	-0.595977	0.150928	0.234254	0.205481	0.334487	0.295964	0.284434	0.280996	0.281952	0.28622
Docosa-4,7,10,13,16-pentaenoyl carnitine	HMDB0006321	C29H47NO4	474.357	10.9603	pos	M+H	-1.00757	37.3	0	*	Lipids and lipid-like molecules	Fatty Acyls	Fatty acid esters	0.0282886	0.039	0.0538868	0.050148	0.0374198	0.0518676	0.0549535	0.0137261	0.127147	0.0702883	0.0996411	0.105585	0.144236	0.0553359	0.08952	0.0195216	-0.0653609	0.0637026	0.0467855	0.0431926	0.0510975	0.00444102	0.0624008	-0.0607724	0.0576575	0.0643142	0.0299536	-0.855764	-0.855533	0.0396341	0.00123146	0.0777352	0.0567492	0.0626647	0.0728128	0.0624928
LysoPC(16:1(9Z)/0:0)	HMDB0010383	C24H48NO7P	494.323	10.9603	pos	M+H, M+Na	-1.38789	55.5	84.4	**	Lipids and lipid-like molecules	Glycerophospholipids	Glycerophosphocholines	-0.0833973	-0.127168	0.0319862	0.514162	-0.106785	-0.107803	0.0751242	-0.145132	0.206575	0.0802128	0.226812	0.170014	0.201626	0.012978	0.197366	0.187806	-0.0897975	0.000358688	-0.0407611	0.201674	0.00906265	-0.485838	-0.1415	-0.174193	-0.186689	-0.0761995	-0.106283	-0.246875	-0.147175	0.131743	0.00577808	0.0559278	-0.0277457	-0.0140308	-0.00923632	0.0074026
MG(0:0/i-12:0/0:0)	HMDB0072858	C15H30O4	257.211	10.9764	pos	M+H-H2O	-1.43647	37.1	0	*	Lipids and lipid-like molecules	Glycerolipids	Monoradylglycerols	0.0515	-0.265	-0.28	-0.214	-0.574	-0.303	0.0334	0.0307	-2.98e-05	0.113	-0.145	-0.0536	0.262	-0.0994	0.133	0.0767	0.168	0.0731	0.116	-0.212	0.17	0.229	-0.0758	-0.0424	0.426	0.0854	0.0722	0.303	-0.133	0.103	0.0191	0.264	-0.151	-0.184	0.0136	-0.011
3-Methyl-alpha-ionyl acetate	HMDB0037631	C16H26O2	268.227	10.9764	pos	M+NH4	-1.72653	37.9	0	*	Lipids and lipid-like molecules	Prenol lipids	Sesquiterpenoids	0.435048	0.236823	-0.305243	-0.00994967	-0.0470068	-0.136273	0.0550982	0.223464	-0.19498	-0.0162633	0.589042	0.0382221	0.300563	-0.282274	-0.13127	-0.210133	-0.322582	0.0350885	0.314983	0.0129186	-0.259078	0.0269438	0.035053	0.146225	-0.0177707	-0.0191595	0.529595	-0.0939013	-0.151172	-0.307892	-0.0759514	0.298956	-0.410958	-0.0515323	-0.260709	0.0260756
10Z-nonadecenoic acid	HMDB0013622	C19H36O2	314.305	10.9764	pos	M+NH4	-2.20897	36.7	0	*	Lipids and lipid-like molecules	Fatty Acyls	Fatty acids and conjugates	0.200361	-0.525268	0.0170273	-0.440799	-0.609979	-0.0298908	0.274306	0.304864	-0.24849	0.192867	0.286632	-0.0719003	0.386015	-0.109362	-0.23952	-0.185257	0.0881236	0.0213046	0.225762	-0.22759	0.000986065	-0.347688	0.0440604	0.249941	0.00363748	0.323794	0.378196	0.00574066	0.046056	-0.229323	-0.225128	0.174107	-0.0162491	-0.470878	0.36352	0.390021
11b-Hydroxyprogesterone	HMDB0304821	C20H28O4	315.195	10.9764	pos	M+H-H2O	-1.6478	37.2	0	**	Lipids and lipid-like molecules	Steroids and steroid derivatives	Pregnane steroids	-0.261725	0.413273	0.206973	-0.285604	0.173858	0.353273	-0.326352	0.297976	-0.520378	0.426734	-0.139577	0.479622	0.0507811	-0.0799849	-0.057314	0.465529	-0.271952	0.297886	-0.346534	-0.233112	-0.247906	-0.313601	0.00446818	-0.0102587	-0.118519	-0.00421322	-0.020895	-0.166716	0.173958	-0.0277871	-0.0884374	-0.290162	0.00418699	0.22481	0.020623	0.217077
3alpha-Hydroxy-5beta-chol-14-en-24-oic Acid	LMST04010211	C24H38O3	357.278	10.9764	pos	M+H-H2O, M+H	-1.70269	48.2	50		Unclassified	Unclassified	Unclassified	0.433176	0.364532	-0.470572	0.463148	0.529428	0.327588	-0.0334604	-0.172629	-0.0245973	-0.311595	-0.237126	-0.241185	-0.267006	-0.211131	-0.242786	-0.256277	-0.0623882	-0.111175	0.135095	0.151695	-0.13643	0.0713105	-0.211411	0.0103394	-0.0229498	-0.106657	-0.214233	-0.215092	-0.0406781	0.0196639	0.281336	0.167049	0.162984	0.157077	0.155857	0.159099
Diethylhexyl adipate	HMDB0040270	C22H42O4	388.341	10.9764	pos	M+NH4	-1.98453	36.4	0	*	Lipids and lipid-like molecules	Fatty Acyls	Fatty acid esters	-0.137934	-0.25475	-0.115464	0.0174947	-0.161713	0.0467357	0.294421	-0.191002	-0.274991	0.100532	0.469796	-0.0465268	0.115956	-0.219441	0.23049	-0.299167	-0.00496405	-0.530204	0.293904	0.152571	0.219371	0.0992795	0.0718944	-0.0623333	0.466376	0.112513	0.231148	0.103289	0.0561736	-0.508985	0.0621964	0.214733	0.10562	-0.398921	-0.289724	0.0316277
1(3)-glyceryl-PGF2alpha	LMFA03010181	C23H40O7	446.31	10.9764	pos	M+NH4	-1.7342	37	0		Lipids and lipid-like molecules	Fatty Acyls	Eicosanoids	0.249048	0.266706	0.286218	0.230346	0.263468	0.233129	0.193279	0.192211	-0.711862	-0.712262	-0.71292	-0.711243	-0.71301	-0.713782	-0.71334	-0.711832	0.204043	0.130167	0.191955	0.206656	0.221872	0.212954	0.17713	0.183279	0.18072	0.157256	0.161456	0.178245	0.229443	0.2151	0.152923	0.20208	0.198685	0.191837	0.180489	0.209553
Psychosine	LMSP07000001	C24H47NO7	462.342	10.9764	pos	M+H	-1.57466	49.7	54.5	**	Lipids and lipid-like molecules	Sphingolipids	Glycosphingolipids	0.160521	0.163793	0.176753	0.176913	0.186881	0.182515	0.157266	0.157615	-0.13718	-0.812156	-0.812744	-0.811246	-0.812825	-0.0982767	-0.813119	-0.0685642	0.149336	0.129774	0.147714	0.165776	0.173095	0.174226	0.143586	0.138293	0.149951	0.129621	0.137646	0.160412	0.157121	0.151894	0.146666	0.146187	0.145951	0.151142	0.15037	0.155095
Diphenylamine	HMDB0032562	C12H11N	170.096	10.9924	pos	M+H	-1.68601	37.1	0	*	Benzenoids	Benzene and substituted derivatives	Aniline and substituted anilines	0.0744913	-0.0724161	-0.211767	-0.291722	-0.228182	-0.258971	-0.129236	0.247813	-0.071072	-0.0624683	0.145163	0.212727	0.089813	0.206366	-0.103662	0.18969	-0.0972839	0.194386	-0.165519	-0.401764	-0.138716	0.158941	0.034571	-0.0833401	-0.162017	0.487203	0.359596	0.0994966	0.0314382	0.0633133	0.075523	0.288329	-0.512797	0.0423393	-0.0282837	0.0180183
(Z)-5-Hexadecenoic acid	HMDB0032638	C16H30O2	272.258	10.9924	pos	M+NH4	-1.62246	36.3	0	*	Lipids and lipid-like molecules	Fatty Acyls	Fatty acids and conjugates	-0.237875	-0.440784	-0.470398	0.132489	-0.390447	-0.135242	0.0266662	-0.0322398	0.413465	-0.0652663	0.173885	0.262101	0.318785	0.0952408	-0.150506	0.0470098	0.186272	-0.0397506	0.358662	0.0344077	-0.116153	-0.0251008	-0.396379	-0.152815	0.0187853	0.00809927	0.529602	-0.22874	-0.257529	0.137417	0.0174651	0.0407878	-0.178876	0.123679	0.431678	-0.0383966
Oenanthic ether	HMDB0000798	C9H18O2	315.255	10.9963	neg	2M-H	1.55573	39.1	0	*	Lipids and lipid-like molecules	Fatty Acyls	Fatty acid esters	-0.258905	-0.236353	-0.30228	0.0895948	-0.180656	-0.268195	-0.0891807	-0.207484	0.69772	0.308056	0.383773	0.30741	0.477448	0.449558	0.604629	0.378619	-0.106081	-0.161227	-0.12681	-0.214501	-0.134682	-0.182619	-0.109222	-0.0419153	0.0467891	-0.0707527	-0.160907	-0.0843765	-0.146565	-0.24573	-0.0911979	-0.244975	-0.01691	-0.0159523	0.00699521	-0.0531123
D-Fructose 2,6-bisphosphate	HMDB0001047	C6H14O12P2	320.979	10.9963	neg	M-H2O-H	0.945075	38	0	**	Organic oxygen compounds	Organooxygen compounds	Carbohydrates and carbohydrate conjugates	-0.184204	0.132594	-0.385269	-0.319667	0.00125748	0.0986399	-0.0514714	-0.230007	-0.518257	0.0482087	-0.259075	-0.145741	0.215662	-0.100393	-0.214467	-0.0433886	-0.10282	-0.0535703	0.130141	-0.24326	0.196014	0.3305	0.299057	-0.0825337	0.30812	0.121254	-0.0394088	0.193691	0.27376	0.234477	0.199897	0.481743	-0.252627	-0.0239939	0.0890405	-0.103903
Methyl (E)-2-dodecenoate	HMDB0031028	C13H24O2	195.174	11.0086	pos	M+H-H2O	-0.665539	38.6	0	*	Lipids and lipid-like molecules	Fatty Acyls	Fatty acid esters	-0.269626	-0.0275696	-0.147261	-0.480471	-0.262418	-0.599077	0.0507746	-0.0852039	0.25235	-0.0508404	0.00262294	0.222091	0.0200107	0.146184	-0.0209262	-0.104721	0.400923	0.136918	-0.101302	-0.0310761	0.240552	-0.264641	0.188419	0.105481	-0.0576801	0.269964	0.219315	0.306155	-0.119051	0.228102	-0.20137	0.0173228	-0.0356334	-0.0766117	0.100788	0.0275064
2-Methylundecanal	HMDB0031734	C12H24O	229.181	11.0137	neg	M+FA-H	-0.992164	37.6	0	*	Organic oxygen compounds	Organooxygen compounds	Carbonyl compounds	-0.115576	0.0855065	0.0657816	0.126182	0.132902	0.166096	-0.015974	0.176952	-0.0859337	-0.104462	-0.244683	-0.0494338	-0.0580358	-0.156111	-0.0556935	0.0301463	0.0901675	0.187069	-0.220501	0.0927964	-0.176011	0.0997079	0.422613	0.0143187	0.132669	0.170831	0.272654	0.180102	0.155745	-0.0384444	0.0263268	0.0622974	-0.2737	-0.577387	-0.160145	-0.358771
Rumenic acid	LMFA01030118	C18H32O2	281.247	11.0086	pos	M+H	-1.65084	37.8	0	**	Lipids and lipid-like molecules	Fatty Acyls	Lineolic acids and derivatives	0.132604	0.0571924	-0.0461254	-0.390508	0.0353867	-0.296799	-0.458804	-0.308416	0.541196	0.150436	0.320617	0.0690055	0.368061	0.203122	0.11283	0.175149	0.0801149	0.262505	-0.247847	-0.342962	-0.178413	0.0870429	0.0283443	0.17533	0.122923	0.210143	0.349747	-0.068544	-0.207377	-0.0468754	-0.19849	0.00313384	-0.12052	-0.0319751	-0.390874	-0.150355
3-keto stearic acid	HMDB0010736	C18H34O3	299.258	11.0086	pos	M+H	-1.61783	39.1	0	*	Lipids and lipid-like molecules	Fatty Acyls	Fatty acids and conjugates	-0.253189	-0.398786	-0.286441	-0.111279	0.039422	-0.248557	-0.439931	-0.241414	0.535729	0.147586	0.183552	0.160833	0.317937	0.258855	0.560069	0.279742	0.0970672	0.018524	-0.143421	-0.182136	-0.0260076	0.0786798	0.0831939	-0.29493	-0.238075	-0.00262625	0.0865841	-0.102796	0.199413	-0.113	-0.0261473	0.19727	-0.00550201	-0.146421	-0.0766415	0.0928448
Tricosanedioic acid	LMFA01170038	C23H44O4	402.357	11.0086	pos	M+NH4	-1.67461	55.3	91.1		Lipids and lipid-like molecules	Fatty Acyls	Fatty Acids and Conjugates	-0.118763	-0.130472	-0.00268139	-0.131495	-0.136196	-0.174353	0.424935	-0.022767	0.133128	0.102436	0.0571183	0.0380701	0.266741	-0.00733404	0.0561308	-0.0364378	0.34399	-0.0262335	-0.20821	-0.0857469	-0.104369	0.0115541	-0.0954336	-0.159648	0.731658	-0.0149627	-0.0840253	-0.0660991	-0.268342	-0.25249	-0.129035	-0.00674323	0.0332855	0.0457811	-0.0016878	0.0186986
Nilotinib	HMDB0015595	C28H22F3N7O	530.192	11.0086	pos	M+H	1.26604	36.7	0		Benzenoids	Benzene and substituted derivatives	Anilides	0.150583	0.146521	-0.647428	-0.644671	0.275647	-0.644356	0.202631	-0.647177	0.260639	-0.649817	0.261888	-0.648809	0.217733	0.155441	-0.650883	0.236585	0.184538	0.23452	0.291673	0.349117	-0.649717	-0.649111	0.182936	0.145993	0.148902	0.219537	0.136374	0.141054	0.222714	0.279703	0.283729	0.313367	0.169581	0.206809	0.211504	0.202252
Allyl nonanoate	HMDB0029763	C12H22O2	181.158	11.0253	pos	M+H-H2O	-1.48765	37.7	0	*	Lipids and lipid-like molecules	Fatty Acyls	Fatty acid esters	0.115831	-0.141317	-0.210011	-0.389222	-0.0233318	0.00381925	-0.459154	-0.0706184	-0.121366	0.071539	-0.0254448	-0.0913773	0.26885	0.0684276	-0.111452	0.250443	0.0598891	0.147415	-0.306139	-0.669634	-0.113073	0.120675	0.180188	0.106074	-0.136684	0.180958	0.330366	0.0866479	0.0746223	0.316045	0.0900023	0.149898	0.224861	-0.0369878	0.17935	-0.120091
18-Oxocortisol	HMDB0000332	C21H28O6	377.195	11.0253	pos	M+H, M+Na	-1.84295	37.6	0	*	Lipids and lipid-like molecules	Steroids and steroid derivatives	Hydroxysteroids	0.0713479	0.152634	-0.182187	-0.254456	0.199902	-0.317488	0.150185	-0.228289	0.194096	0.251912	0.368602	0.311282	0.249699	0.466506	0.324416	0.228175	-0.0215236	-0.0702712	0.113196	-0.199057	-0.533494	-0.271581	-0.420334	-0.188558	-0.154157	0.059841	0.169624	-0.0869268	-0.275898	-0.132338	-0.039444	-0.385542	0.0900765	0.157666	0.106353	0.0960314
O-palmitoylcarnitine	HMDB0240783	C23H45NO4	444.334	11.0309	neg	M+FA-H	2.20814	36.4	0		Lipids and lipid-like molecules	Fatty Acyls	Fatty esters	-0.00519282	0.0309854	0.0386505	-0.011017	0.0185632	-0.0156141	0.0512405	0.0338211	0.0858366	0.0620418	0.0407294	0.0606304	0.108302	0.0502488	0.0730951	0.0397014	0.0404909	0.00795553	-0.000930513	0.0299903	-0.00320808	0.0330743	0.0111953	-0.00257281	-0.0548557	0.038977	0.0188381	0.013921	-0.0360468	-0.891698	-0.00626322	0.0375391	0.0209175	0.0290961	0.0382782	0.0132784
12-Hydroxy-12-octadecanoylcarnitine	HMDB0013154	C25H49NO5	444.368	11.0253	pos	M+H	-1.35338	38.7	0	*	Lipids and lipid-like molecules	Fatty Acyls	Fatty acid esters	0.0714545	0.357974	-0.0720949	0.203061	-0.0512724	-0.306342	0.327374	0.22039	0.304526	0.23177	0.0354633	0.34871	0.163653	-0.212181	0.0911461	0.00279233	-0.292219	0.0647971	0.170949	0.156048	-0.0264107	-0.371368	-0.160432	-0.578497	-0.0109664	0.232073	-0.0986317	-0.0713226	-0.642026	-0.495327	0.155128	0.182522	0.0444447	0.0127859	-0.072716	0.084746
7b-Hydroxy-3-oxo-5b-cholanoic acid	HMDB0000541	C25H38O4	447.276	11.0309	neg	M+FA-H	1.9175	38	0	*	Lipids and lipid-like molecules	Steroids and steroid derivatives	Bile acids, alcohols and derivatives	-0.123093	-0.085685	-0.42234	0.151585	-0.00840042	-0.212956	-0.0965462	-0.00367486	0.57766	0.019419	0.10851	0.14447	-0.107187	0.501924	0.171241	-0.200152	0.189377	-0.228789	-0.230935	-0.0776795	-0.108795	0.0567432	-0.180394	0.0675282	0.044255	-0.0683974	0.0649176	-0.0462251	0.00515786	0.0109479	0.0418621	-0.0923941	0.0309687	0.00316031	0.053015	0.0509024
16-Feruloyloxypalmitate	HMDB0304027	C26H40O6	449.289	11.0253	pos	M+H, M+NH4	-1.20559	37.2	0		Unclassified	Unclassified	Unclassified	-0.0644819	-0.24608	-0.359144	0.173594	-0.0164002	-0.285791	-0.190652	-0.0424821	0.640856	0.0650984	0.156088	0.169116	-0.196475	0.544512	0.263353	-0.203939	0.175799	-0.188314	-0.176141	-0.165131	-0.180137	0.00762621	-0.247239	0.118801	-0.0225051	0.0134504	-0.0300847	-0.111997	0.0297944	0.0172781	0.0478035	-0.0866683	0.0954776	0.116321	0.0736366	0.105056
Rockogenin	HMDB0033769	C27H44O4	450.357	11.0253	pos	M+NH4	-1.68821	39.4	5.41	*	Organoheterocyclic compounds	Diazanaphthalenes	Benzodiazines	-0.143447	-0.228272	-0.0606981	0.0489528	-0.162746	-0.121122	0.0164003	-0.137121	0.507145	0.322316	0.406222	0.433225	0.592074	0.16318	0.277447	0.108684	-0.155139	-0.0369723	-0.0591326	-0.256785	-0.0636148	-0.225822	-0.0796562	-0.359012	-0.043952	0.155589	-0.0790739	-0.396491	-0.407926	-0.00920263	-0.340068	0.0180224	0.0846867	0.0852344	0.0638019	0.0832726
Menthyl ethylene glycol carbonate	HMDB0036141	C13H24O4	487.328	11.0309	neg	2M-H	1.71292	38.4	0	*	Lipids and lipid-like molecules	Prenol lipids	Monoterpenoids	0.0649751	0.00785245	0.099483	0.108361	0.110553	0.108237	0.107181	0.033456	0.0393108	0.0633282	0.0266538	0.0264113	-0.0266675	0.0569798	0.0769	-0.889447	-0.00366177	-0.0225808	0.0818732	0.0497177	0.0810717	0.047486	0.0469693	0.0511116	0.0524095	0.0551511	0.0142502	-0.888598	0.0206892	0.0714874	0.0692563	0.0655772	0.0447934	0.045545	0.0450224	0.0588604
Eremopetasinorone A	HMDB0029669	C13H18O2	189.127	11.0417	pos	M+H-H2O	-1.30587	37.7	0	*	Organic oxygen compounds	Organooxygen compounds	Carbonyl compounds	-0.0190201	0.0743197	0.292725	-0.344622	-0.197208	-0.151946	-0.0317591	-0.00861918	-0.196636	0.184759	0.248861	-0.0616785	0.432758	-0.0540031	0.167982	0.160304	0.0165495	-0.0626303	-0.365774	-0.102322	0.0275758	0.270527	-0.097727	0.0729159	-0.146269	-0.0886196	0.00550499	-0.368837	0.172293	0.050252	0.0719772	0.328913	0.302865	-0.0280456	0.0118768	-0.567242
Colnelenic acid	LMFA10000002	C18H28O3	275.2	11.0417	pos	M+H-H2O	-1.40777	37.3	0	**	Lipids and lipid-like molecules	Fatty Acyls	Fatty acids and conjugates	-0.133267	-0.0703461	-0.0744266	-0.038006	-0.211794	-0.102036	-0.151427	-0.539736	0.108654	0.273339	0.230758	0.11512	-0.289744	0.187382	0.0201827	0.374468	0.119903	0.062757	0.118127	-0.072703	-0.180275	0.0536629	-0.382073	0.132082	0.0461099	-0.402717	0.0823235	0.151654	0.460264	0.0559362	0.250606	-0.170559	0.00354705	0.0290134	-0.100097	0.0433165
(9R,10S,12Z)-9,10-Dihydroxy-8-oxo-12-octadecenoic acid	HMDB0040611	C18H32O5	351.214	11.0417	pos	M+Na	-1.65416	36.9	0	*	Lipids and lipid-like molecules	Fatty Acyls	Lineolic acids and derivatives	0.347906	0.100204	0.24511	-0.30787	-0.56604	-0.44722	-0.0433658	-0.212924	0.43396	0.0528582	0.332238	0.280726	-0.0309201	0.0124079	-0.213862	-0.00789774	0.284334	0.321704	-0.226799	-0.411053	0.235156	-0.117799	-0.234328	0.11267	0.214833	0.292821	0.311259	-0.326185	0.0860937	-0.0869406	-0.0203354	-0.0630044	0.00925635	-0.0592736	-0.108192	-0.189527
L-Palmitoylcarnitine	HMDB0240774	C23H45NO4	400.341	11.0417	pos	M+H	-1.61963	52.4	68.2	***	Lipids and lipid-like molecules	Fatty Acyls	Fatty acid esters	-0.136417	-0.100138	0.00106751	-0.0902311	-0.0604536	-0.313887	0.0842525	0.0616442	0.366431	0.237077	0.0981747	0.196579	0.5591	0.150673	0.233802	0.120501	0.0584138	0.0590751	-0.180878	-0.142308	-0.0686549	-0.0595094	-0.207742	-0.138804	-0.320643	0.132667	-0.0333749	-0.0244287	-0.4409	-0.247965	-0.133738	0.128075	0.0468586	0.0842134	0.0360059	0.0454639
Hexadecanedioic acid	HMDB0000672	C16H30O4	285.208	11.0482	neg	M-H	1.34948	52.8	72.7	**	Lipids and lipid-like molecules	Fatty Acyls	Fatty acids and conjugates	-0.204779	-0.0858438	-0.117498	-0.0473955	-0.247784	-0.267917	-0.0779376	-0.14006	0.0505104	0.367906	0.408883	0.111381	0.158626	0.50517	-0.0359268	0.732083	0.0995261	0.121095	-0.253764	-0.211376	-0.134991	-0.102009	-0.257044	-0.0632451	-0.206529	-0.105856	0.0679649	-0.0255732	-0.0140637	-0.261037	-0.0103559	-0.186607	0.109419	0.111036	0.12708	0.0869113
Physeteric acid	LMFA01030248	C14H26O2	227.2	11.0583	pos	M+H	-1.80464	37.3	0	*	Lipids and lipid-like molecules	Fatty Acyls	Fatty acids and conjugates	0.165561	0.294016	0.407213	0.338932	0.221726	0.171395	0.0682823	0.0160154	-0.366451	-0.580774	-0.296065	-0.592787	-0.494979	-0.369789	-0.432611	-0.3035	0.109432	0.0151324	0.0437756	0.16117	0.222222	0.124435	0.0150837	-0.0277007	0.132942	0.0630629	0.146101	0.178775	0.404809	-0.0325759	0.0475372	0.140662	0.00442199	-0.0517956	0.0781077	-0.0217823
2,2,4-Trimethyl-1,3-pentadienol diisobutyrate	HMDB0059777	C16H30O4	269.211	11.0583	pos	M+H-H2O	-1.6545	37.4	0		Organic acids and derivatives	Carboxylic acids and derivatives	Dicarboxylic acids and derivatives	0.116128	-0.0335085	0.0343123	-0.442258	0.0465582	-0.324598	-0.295533	-0.220618	-0.0256051	0.0620073	0.169757	0.00820156	0.203212	0.056849	0.124793	0.00310059	-0.0395951	0.265189	-0.311008	-0.237904	-0.0184437	0.0387076	0.160037	0.129488	0.0461099	0.232356	0.557742	0.102681	-0.0983289	0.243032	-0.135218	0.287351	-0.187403	-0.162145	-0.161867	-0.193581
5beta-Pregnane-3alpha,17alpha,20alpha-triol	HMDB0006070	C21H36O3	337.273	11.0583	pos	M+H	-1.90364	37.1	0	*	Lipids and lipid-like molecules	Steroids and steroid derivatives	Pregnane steroids	-0.186872	-0.200341	0.201045	0.561318	-0.181237	0.103268	-0.0693445	-0.438682	0.0306434	-0.103974	0.047205	-0.0192192	-0.150749	-0.115682	0.0525181	-0.176084	-0.147839	-0.405489	0.289814	0.512283	0.318269	-0.223861	-0.258751	-0.406575	0.0137121	-0.0233128	-0.0786264	0.464479	0.203768	0.110552	0.0251506	0.0124637	0.155076	0.0265435	0.00229404	0.0562355
(S)-Reticuline	HMDB0003601	C19H23NO4	312.159	11.0743	pos	M+H-H2O	-1.98433	38.3	0	**	Organoheterocyclic compounds	Isoquinolines and derivatives	Benzylisoquinolines	0.182529	0.226506	0.0635835	0.0864099	0.125575	0.115298	0.144341	-0.748219	0.165806	0.147412	-0.00241908	-0.749797	-0.751488	-0.752226	-0.751803	-0.75036	0.131908	0.224291	0.148626	0.184857	0.215419	0.214446	0.2084	0.118918	0.0512631	0.236686	-0.0239902	0.210278	0.131432	0.247774	0.116518	0.191262	0.160981	0.1668	0.147863	0.16512
15-deoxy-δ-12,14-PGD2	HMDB0062298	C20H30O4	333.208	11.0655	neg	M-H	1.58383	45.7	42.6	*	Lipids and lipid-like molecules	Fatty Acyls	Eicosanoids	-0.365237	-0.0983042	0.0176368	-0.201807	-0.26837	-0.0249158	-0.151985	-0.114524	0.167566	0.261076	0.199024	-0.0468935	0.0234027	0.240518	-0.0785034	0.632239	0.158907	-0.0796006	-0.0677815	-0.0702898	-0.0471739	0.0904693	-0.367761	0.0638713	-0.057107	-0.239358	0.0601988	0.0113029	0.18905	-0.0359271	0.181648	-0.22766	0.0856023	0.113683	0.0759669	-0.0289623
2,3-Dinor-TXB2	HMDB0002904	C18H30O6	360.236	11.0743	pos	M+NH4	-4.72279	38.3	0	*	Lipids and lipid-like molecules	Fatty Acyls	Eicosanoids	-0.152986	-0.0228664	0.0426049	0.0222858	0.0971644	0.103553	-0.293366	-0.132732	0.194008	0.393656	-0.0818385	0.19373	0.0733631	0.32076	0.204221	0.0816592	0.0343941	0.0791435	0.299561	-0.0288811	-0.214787	-0.0824801	-0.19315	-0.157895	-0.606344	0.221019	0.108244	-0.0231288	0.143057	-0.195773	-0.040188	-0.0649207	-0.0480481	-0.281365	-0.00902086	0.0173455
5,7-Megastigmadien-9-ol glucoside	HMDB0041044	C19H32O6	374.253	11.0743	pos	M+NH4	-1.82615	38.2	0	*	Lipids and lipid-like molecules	Fatty Acyls	Fatty acyl glycosides	-0.337774	0.434882	-0.33533	-0.332562	-0.332534	-0.332247	-0.335589	-0.335078	0.644757	0.619578	0.623579	0.649527	0.657881	0.650606	0.661914	0.656295	-0.33631	-0.336873	-0.336579	-0.334247	-0.337626	-0.337018	-0.335354	-0.338086	-0.333828	-0.336935	-0.335834	-0.336434	-0.336204	-0.337454	-0.337512	-0.336191	0.54709	0.523786	0.514147	0.539556
LysoPE(0:0/22:6(4Z,7Z,10Z,13Z,16Z,19Z))	HMDB0011496	C27H44NO7P	526.292	11.0743	pos	M+H	-1.32051	42.6	20.2	*	Lipids and lipid-like molecules	Glycerophospholipids	Glycerophosphoethanolamines	0.104164	-0.0512388	0.425384	0.463452	-0.10238	0.305033	0.0846457	0.251045	-0.483067	0.188817	-0.206283	0.0699985	0.103056	-0.530857	0.0917366	0.11679	0.0535827	0.130341	0.0144971	0.147981	0.331077	-0.214229	0.0104513	-0.247386	-0.114366	0.175155	0.149805	-0.0104174	-0.536548	0.110175	-0.0319178	-0.156157	-0.132225	-0.271405	-0.135298	-0.103411
19-norandrosterone	HMDB0002697	C18H28O2	294.242	11.0908	pos	M+NH4	-1.5094	37.4	0	*	Lipids and lipid-like molecules	Steroids and steroid derivatives	Estrane steroids	0.146873	-0.0771438	-0.169876	-0.0524279	-0.100392	-0.128219	-0.0328779	-0.204527	0.249824	0.622576	0.136574	0.309122	0.0078026	-0.124099	-0.0490669	0.291168	-0.0441144	0.0526789	-0.088242	-0.106949	-0.104173	0.0881162	0.458133	-0.224884	-0.0180237	0.486488	-0.0505147	-0.076064	0.131585	-0.117072	-0.255961	0.0110105	-0.0804984	-0.362947	-0.146455	-0.377424
Pipercitine	HMDB0039937	C23H43NO	332.331	11.0908	pos	M+H-H2O	-1.86238	36.9	0		Organoheterocyclic compounds	Piperidines	N-acylpiperidines	0.242281	-0.108502	0.0197111	-0.547818	-0.414429	-0.159087	0.438528	-0.392261	0.107612	-0.131658	0.0653388	-0.163011	-0.122786	0.173697	0.0377493	0.0343443	0.250514	0.0690669	0.0226181	-0.561472	-0.345581	-0.245795	0.208845	-0.00720671	0.34573	0.0190751	0.126157	0.29559	0.312553	0.23436	-0.309107	0.01406	0.138385	0.0616122	0.292311	-0.00142253
2-Arachidonylglycerol	HMDB0004666	C23H38O4	361.273	11.0908	pos	M+H-H2O	-1.75893	36.4	0	**	Lipids and lipid-like molecules	Endocannabinoids	Unclassified	-0.370969	-0.141028	-0.212794	-0.0306473	-0.400737	-0.159111	-0.233334	-0.0805431	-0.408813	-0.138271	-0.285016	0.317034	0.442156	-0.55224	0.224134	0.106569	0.00183635	0.0726949	0.28546	0.160138	0.44776	0.14925	-0.113379	-0.120549	0.187983	0.414131	-0.20447	0.383301	0.0932727	-0.0470467	0.304357	0.19721	-0.00564992	-0.0821684	-0.0403718	-0.160149
MG(0:0/18:2(9Z,12Z)/0:0)	HMDB0011538	C21H38O4	372.31	11.0908	pos	M+NH4	-1.85555	38	0	***	Lipids and lipid-like molecules	Fatty Acyls	Lineolic acids and derivatives	0.198875	-0.224297	-0.0832818	-0.47551	-0.272752	-0.398955	-0.206756	-0.0559839	0.52449	0.195893	0.322331	0.233905	0.420043	0.077679	0.0478675	0.501739	0.0698575	0.33701	-0.300695	-0.344162	-0.187741	-0.39027	0.116154	-0.0473966	-0.0632854	-0.0402045	0.15086	0.222534	0.168695	-0.27921	0.32178	-0.223221	-0.251544	0.0749057	0.23803	-0.377382
2-linoleoyl-sn-glycero-3-phosphocholine	HMDB0062711	C26H50NO7P	558.295	11.0908	pos	M+K	-1.57612	36.9	0	*	Lipids and lipid-like molecules	Glycerophospholipids	Glycerophosphocholines	-0.284604	-0.218147	0.31035	0.386276	-0.349009	0.249891	0.110642	-0.0831637	-0.0617225	0.0717815	-0.101849	0.0452111	0.0367335	-0.134871	0.0236745	-0.0682657	-0.0515432	-0.164812	0.225485	0.359322	0.223602	-0.613724	-0.0928854	-0.129989	0.0982772	-0.103391	-0.210206	0.163684	0.130936	-0.0963795	0.169916	-0.0929199	-0.00812542	0.113157	0.134335	0.012332
6-Ketomyristic acid	HMDB0030982	C14H26O3	241.181	11.0997	neg	M-H	-0.0296139	39	0	*	Lipids and lipid-like molecules	Fatty Acyls	Fatty acids and conjugates	0.0304619	0.0125429	0.152074	-0.0623669	0.135295	-0.157114	0.070707	0.446203	0.0406767	0.0548218	0.195562	0.0588415	0.213168	0.552551	0.0258802	0.298691	-0.221434	0.150672	-0.36346	-0.34902	-0.447449	0.0546748	-0.329248	-0.0930268	-0.0315243	0.273999	0.251138	-0.11075	-0.286364	0.00858891	-0.267844	0.117121	0.0656272	-0.0257521	-0.311475	-0.15247
Deoxycholic acid	HMDB0000626	C24H40O4	437.292	11.0997	neg	M-H, M+FA-H	1.65288	37.5	0	***	Lipids and lipid-like molecules	Steroids and steroid derivatives	Bile acids, alcohols and derivatives	-0.825761	0.174239	0.107581	0.0920106	-0.820937	0.151228	0.128862	0.165522	0.0160743	0.0149607	0.0787231	0.0848104	0.0620026	0.104847	0.0627928	0.0962973	0.107098	0.111557	-0.824662	-0.822514	-0.00487432	0.163435	0.131017	0.137641	0.13636	0.0350458	0.13124	0.0682028	0.165779	0.160628	0.0503608	0.126417	0.107474	0.107086	0.1126	0.106858
LysoPE(0:0/18:0)	HMDB0011129	C23H48NO7P	526.316	11.0997	neg	M+FA-H	1.5498	38.8	0	*	Lipids and lipid-like molecules	Glycerophospholipids	Glycerophosphoethanolamines	-0.252349	-0.210313	0.210439	-0.270747	-0.465997	0.122571	0.404354	0.14832	0.401261	-0.0956173	0.00427373	0.209704	0.214739	-0.177213	0.395619	-0.0422406	-0.286092	0.0546643	-0.0747088	0.534003	0.081384	-0.419238	0.296763	0.0230211	-0.0519675	-0.0510678	-0.113088	-0.385473	-0.20603	0.00108805	-0.104061	0.443185	-0.0974815	-0.0735816	-0.0336048	-0.134517
4-(6-carboxy-2,3,4-trihydroxyphenoxy)-4',5,5',6,6'-pentahydroxy-[1,1'-biphenyl]-2,2'-dicarboxylic acid	HMDB0136072	C21H14O15	551.033	11.0997	neg	M+FA-H	2.81454	36.4	0	*	Phenylpropanoids and polyketides	Tannins	Hydrolyzable tannins	-0.157426	0.0982865	-0.00372804	0.274269	0.428624	0.327454	-0.0754934	-0.0643934	-0.106723	-0.473809	-0.391594	0.0450121	-0.129262	-0.267205	-0.240712	-0.160709	0.0877392	0.233563	-0.0324222	0.274561	-0.116509	0.425055	0.402454	0.11522	0.427983	0.230586	0.27377	0.117513	0.00764917	-0.0879781	0.120501	0.301374	-0.429169	-0.571376	-0.415303	-0.467801
Phosphocholine	HMDB0001565	C5H14NO4P	184.073	11.1068	pos	M+H	-0.835184	38.5	0	**	Organic nitrogen compounds	Organonitrogen compounds	Quaternary ammonium salts	-0.460886	0.0243361	0.119661	0.539114	-0.339778	0.032404	0.222109	-0.120349	0.061329	-0.297725	-0.0388114	0.110517	0.0573343	-0.336241	0.00877438	0.269535	-0.0714962	0.00895834	0.229586	0.533202	0.2703	-0.337338	-0.0346359	0.121	-0.0233358	-0.189326	-0.30752	0.452466	0.104661	-0.458209	-0.0356859	-0.026803	-0.0345717	-0.0582787	0.129176	-0.123473
15-hydroxy-tetracosa-6,9,12,16,18-pentaenoic acid	LMFA01050438	C24H38O3	357.278	11.1068	pos	M+H-H2O, M+H	-1.83976	53.4	75.5		Lipids and lipid-like molecules	Fatty Acyls	Fatty Acids and Conjugates	-0.685116	0.314884	0.0684761	-0.00860979	-0.615691	0.211704	0.149081	0.272225	-0.167515	-0.181394	-0.00892976	-0.0377558	-0.0448946	0.0752304	-0.0393311	0.0596848	0.0679889	0.0857917	-0.528181	-0.550577	-0.200803	0.258806	0.151144	0.174706	0.154719	-0.0977849	0.149374	-0.0204713	0.29772	0.28276	-0.0968009	0.111912	0.0897398	0.103034	0.105881	0.0989938
LysoPC(15:0)	HMDB0010381	C23H48NO7P	482.324	11.1068	pos	M+H	-1.14538	52.6	66.5	***	Lipids and lipid-like molecules	Glycerophospholipids	Glycerophosphocholines	-0.293788	-0.213724	0.259432	-0.300024	-0.439883	0.096804	0.309254	0.165281	0.318455	-0.100292	0.0387019	0.145955	0.288112	-0.184841	0.347358	0.0600338	-0.278145	0.0893056	-0.00506694	0.422327	0.0648592	-0.577673	0.257832	0.0112173	-0.0777945	-0.0349329	-0.184806	-0.295515	-0.182563	0.0101737	-0.0670389	0.397542	-0.03253	0.0169409	-0.0143488	-0.0166182
6,10,14-Trimethyl-5,9,13-pentadecatrien-2-one	HMDB0034495	C18H30O	280.263	11.1219	pos	M+NH4	-1.64217	36	0	*	Lipids and lipid-like molecules	Prenol lipids	Diterpenoids	0.0174472	0.169728	-0.246269	0.146313	0.0652125	0.106818	-0.11227	0.00680966	0.247462	0.44258	0.101473	0.300961	0.0490652	0.0121441	0.0755729	0.0334557	-0.118293	0.0221048	0.184412	-0.0124118	0.101179	0.120101	0.173922	-0.300072	-0.0531559	0.399501	0.0063503	-0.0734316	0.16671	-0.255295	-0.179695	0.107366	-0.450923	-0.345238	-0.352213	-0.55742
Elaidic carnitine	HMDB0006464	C25H47NO4	470.349	11.1335	neg	M+FA-H	1.50064	37.3	0	*	Lipids and lipid-like molecules	Fatty Acyls	Fatty acid esters	-0.325151	-0.169292	-0.154007	-0.152003	-0.080642	-0.524345	0.0610686	-0.0323323	0.462327	0.305295	0.348001	0.323529	0.475655	0.336946	0.273303	0.330719	0.0607134	0.0198696	-0.227059	-0.262025	-0.307473	-0.157865	-0.140124	0.0157021	-0.270889	0.0802471	0.0581166	-0.02967	-0.351679	0.0164203	-0.0736868	-0.116572	-0.00203212	0.0491371	0.109842	0.0499537
13-OxoODE	HMDB0004668	C18H30O3	295.226	11.1366	pos	M+H	-1.60748	37.3	0	**	Lipids and lipid-like molecules	Fatty Acyls	Lineolic acids and derivatives	-0.072394	-0.165781	-0.340359	-0.265259	-0.218693	-0.30394	-0.180442	-0.214373	0.636101	0.419837	0.488043	0.439498	0.550209	0.55171	0.659641	0.415723	-0.021444	-0.00737702	-0.168873	-0.292437	-0.143487	-0.146736	-0.160485	-0.248996	-0.107502	-0.0277015	-0.0104446	-0.261459	-0.119067	-0.0849692	-0.224535	-0.213441	-0.0596277	0.0329562	-0.0353452	-0.0985472
11S-HpODE	LMFA02000115	C18H32O4	313.237	11.1366	pos	M+H, M+Na	-2.22269	37.2	0	**	Lipids and lipid-like molecules	Fatty Acyls	Octadecanoids	-0.0527128	-0.245386	-0.253513	-0.418756	-0.243151	-0.153121	-0.112871	-0.145799	0.53438	0.446413	0.394906	0.38706	0.533065	0.50233	0.546734	0.411184	-0.0734427	-0.03122	-0.138808	-0.453266	-0.169604	-0.249323	-0.0911222	-0.151856	-0.226366	-0.151732	-0.00133757	-0.140859	-0.0511225	-0.133741	-0.226046	-0.172496	0.0983673	0.0570158	0.107664	0.0685334
N-Hexadecanoylpyrrolidine	HMDB0032740	C20H39NO	327.336	11.1366	pos	M+NH4	-1.95676	36.7	0		Organoheterocyclic compounds	Pyrrolidines	N-acylpyrrolidines	0.283156	0.150544	-0.64078	-0.516858	-0.0384925	-0.130069	-0.413406	-0.207667	0.35922	0.127698	0.0259862	0.214116	0.0935173	0.344266	0.224285	0.247641	0.161367	-0.0111981	-0.210893	0.000850467	-0.116141	0.204815	-0.318132	-0.143084	0.0380135	0.281854	0.25066	0.0808545	-0.454863	-0.0902543	0.0105434	-0.00782678	0.0304004	0.14742	0.117762	-0.0953033
Prostaglandin PGE2 glyceryl ester	HMDB0013045	C23H38O7	427.268	11.1366	pos	M+H	-1.24873	36.7	0	*	Lipids and lipid-like molecules	Fatty Acyls	Eicosanoids	0.228613	0.255387	0.252402	0.241658	0.250222	0.243789	0.206223	0.209773	-0.742775	-0.743158	-0.743788	-0.742182	-0.743875	-0.744613	-0.74419	-0.742746	0.223705	0.178013	0.211237	0.228201	0.227925	0.231021	0.20038	0.173625	0.219109	0.169704	0.196264	0.217475	0.220962	0.198283	0.200158	0.170971	0.195122	0.205774	0.193075	0.198256
(Z)-2-Octene	HMDB0061903	C8H16	130.159	11.1512	pos	M+NH4	-0.54665	38.2	0		Hydrocarbons	Unsaturated hydrocarbons	Unsaturated aliphatic hydrocarbons	0.316502	0.0294166	-0.586377	-0.0566521	-0.232899	-0.356245	-0.00825324	-0.268943	0.186831	0.000926019	0.0787383	0.0338104	0.250539	0.252521	-0.154384	-0.051215	0.192754	0.0375012	-0.368137	-0.31868	-0.311906	0.142228	0.0509666	0.204086	-0.150247	0.413623	0.176646	-0.0441425	0.291008	0.0753938	-0.0178787	-0.299586	0.00610969	0.0938695	0.225119	0.166959
1-(5-Acetyl-2-hydroxyphenyl)-3-methyl-1-butanone	HMDB0032589	C13H16O3	221.117	11.1512	pos	M+H	-1.70026	38	0	*	Organic oxygen compounds	Organooxygen compounds	Carbonyl compounds	-0.213446	0.0598078	0.00970143	-0.555472	-0.341769	0.0990017	-0.18283	-0.0449174	-0.138051	-0.227447	-0.0344025	0.0173654	-0.0367515	0.192815	0.0880239	0.0207381	0.444528	0.423657	-0.466687	-0.145219	-0.329165	0.362958	0.390533	0.292261	0.00516669	0.0274969	0.118724	0.241442	0.305949	0.0241638	0.0995375	0.0836571	-0.0952996	0.0343526	-0.140064	-0.390361
Phytuberin	HMDB0035754	C17H26O4	275.166	11.1509	neg	M-H2O-H	1.55574	38.2	0.175	*	Lipids and lipid-like molecules	Prenol lipids	Sesquiterpenoids	0.0667403	0.22172	0.0635618	0.0574994	0.33893	0.274204	-0.132155	-0.419905	0.068673	-0.300334	-0.0227405	-0.208616	-0.0246895	-0.352111	-0.363989	-0.123053	0.163353	0.314938	-0.0688378	0.242145	-0.269098	-0.0361231	0.219907	0.282835	0.248282	0.375315	0.267685	0.336937	0.137861	0.101419	-0.161318	-0.0721877	-0.0750101	-0.624685	-0.319348	-0.207802
Cyclandelate	HMDB0015586	C17H24O3	277.179	11.1512	pos	M+H	-1.57644	52.6	69.2		Benzenoids	Benzene and substituted derivatives	Unclassified	0.180528	0.0714941	-0.0294318	-0.693414	0.133376	0.0280119	-0.17179	-0.124728	-0.0611058	-0.0429922	0.0757769	-0.22068	0.0354115	-0.157607	-0.0280615	0.100014	0.142837	0.134297	-0.0893299	-0.278611	-0.122543	0.306586	0.292132	0.0648367	0.123062	0.0571148	0.179782	0.115647	0.13738	-0.00500734	-0.0283332	0.0866001	-0.104151	0.0835485	-0.166313	-0.0243377
Oleoylcarnitine	HMDB0005065	C25H47NO4	426.357	11.1512	pos	M+H	-1.84093	54.3	78.5	***	Lipids and lipid-like molecules	Fatty Acyls	Fatty acid esters	-0.342	-0.134	-0.168	-0.312	-0.185	-0.451	0.0312	-0.000968	0.491	0.319	0.399	0.357	0.549	0.359	0.294	0.389	0.0788	0.0498	-0.177	-0.25	-0.307	-0.141	-0.259	-0.0683	-0.127	0.0802	0.03	-0.13	-0.382	-0.135	-0.105	-6.3e-05	0.0496	0.0858	0.066	0.0437
3alpha-Hydroxy-1,7-dioxo-5beta-cholan-24-oic Acid	LMST04010276	C24H36O5	449.255	11.1509	neg	M+FA-H	2.02146	40.2	8.31		Unclassified	Unclassified	Unclassified	-0.048746	0.263388	-0.139597	0.0817227	0.165274	0.312873	0.255572	0.177312	-0.125565	0.168601	-0.183227	-0.0392311	-0.500205	0.0295323	0.148613	0.141741	-0.368799	-0.123847	0.427467	0.309055	0.0336987	-0.327923	-0.126458	0.0429406	-0.0888886	0.0403019	0.0917533	-0.572533	-0.0363061	-0.0104421	0.159262	-0.124777	0.00360027	0.00209259	-0.0280623	-0.0101938
[truncated: 1,694 more rows]

## Sheet: Table S3
Comparison	R2X	R2Y	Q2	T score (%)	Orthogonal T score (%)
H vs P	0.336	0.982	0.953	33.6	7.4
H vs R3	0.311	0.985	0.948	31.1	7.8
H vs r3	0.319	0.992	0.962	31.9	6.7
P vs R3	0.168	0.859	0.685	16.8	12.6
P vs r3	0.185	0.879	0.744	18.5	12
R3 vs r3	0.061	0.815	-0.08	6.1	16.8

## Sheet: Table S4
Metabolites	Mean abundance				Cluster
	P	H	R3	r3
Octyl 3-methylbutanoate	0.0268254	1.23838	-0.0558313	-1.20937	C1
2-Phospho-D-glyceric acid	0.399576	0.610683	0.484086	-1.49434	C1
[truncated: 2,459 more rows]

## Sheet: Table S5
Metabolites	Super Class	log2(fold change)	P value	VIP score	Change type
[truncated: 193 more rows]
